# Supplementary material for: Effects of Chang-Kang-Fang Formula on the Microbiota-Gut-Brain Axis in Rats With Irritable Bowel Syndrome
Source: Front Pharmacol. 2022 May 9;13:778032. doi: 10.3389/fphar.2022.778032 (PMC9125359; doi:10.3389/fphar.2022.778032)
Supplement: Supplementary file 1 [file Presentation1.zip]

Archive with 13 entries (13 files):
- Supplementary Figure S1.tif
- Supplementary Figure S2.tif
- Supplementary Figure S3.tif
- Supplementary Figure S4.tif
- Supplementary Table 1.xlsx
- Supplementary Table 2.xls
- Supplementary Table 3.xls
- Supplementary Table 4.xlsx
- Supplementary Table 5.xlsx
- Supplementary Table 6.xls
- Supplementary Table 7.xls
- Supplementary Table 8.xls
- Supplementary Table 9.doc
