# Supplementary material for: Effects of Chang-Kang-Fang Formula on the Microbiota-Gut-Brain Axis in Rats With Irritable Bowel Syndrome
Source: Front Pharmacol. 2022 May 9;13:778032. doi: 10.3389/fphar.2022.778032 (PMC9125359; doi:10.3389/fphar.2022.778032)
Supplement: Supplementary file 1 [file Presentation1.zip › Supplementary Table 1.xlsx]

## Sheet: Sheet1
Supplementary Table S1 The key components from CKF .
Number	Title	RT left(min)	RT (min)	RT right (min)	Precursor m/z	Height	Area	Adduct	Isotope	Reference m/z	Formula	Dot product	Reverse dot product	Fragment presence %	Total score	S/N	MS1 isotopes	MSMS spectrum
1	Isorhamnetin	2.32715	2.563	2.77583	317.06	1870.12	17389.7	[M+H]+	M + 0	317.066	C16H12O7	59.2	66.6	66.7	70.7	53.3777	316.57309:14 316.57812:28 316.58313:14 316.59317:14 316.59567:14 316.60321:14 316.60571:28 316.60825:14 316.62079:14 316.63083:14 316.63837:14 316.67349:14 316.68857:14 316.74881:14 316.76889:14 316.77893:14 316.89444:14 316.91702:14 316.9296:14 316.9321:14 316.93964:28 316.95471:14 316.96725:14 316.9798:14 316.98233:14 316.98987:14 316.99487:14 316.99991:43 317.00745:14 317.02249:14 317.03506:57…	109.01405:10 111.08124:10 112.02579:10 123.04884:10 124.03816:10 132.11801:10 135.10667:10 137.0186:10 145.08084:10 147.96985:10 153.01912:10 153.06624:10 154.06435:10 154.07135:10 154.95506:10 155.11665:10 158.99684:10 160.00159:10 163.06183:10 171.11868:10 172.97444:10 173.0932:10 174.95027:10 175.12196:10 183.00584:10 184.05687:10 184.07793:10 184.34212:10 185.0284:10 190.05853:10 190.10327:10…
2	5-Hydroxyindoleacetic acid	3.70635	3.96787	4.36403	192.063	4635.06	84638.7	[M+H]+	M + 0	192.066	C10H9NO3	35.7	73.3	66.7	67.7	79.8871	191.65047:108 191.66023:108 191.6739:108 191.70515:108 191.71687:108 191.71883:108 191.72273:108 191.73055:108 191.75008:108 191.75203:108 191.77156:108 191.79111:108 191.80087:108 191.80283:108 191.81064:216 191.81259:108 191.81454:108 191.82822:108 191.83017:108 191.83798:108 191.84189:108 191.85167:108 192.008:108 192.01582:108 192.03145:108 192.03342:108 192.03537:108 192.03732:108 192.03928:…	107.05128:10 107.05273:20 107.06587:10 107.07609:10 109.02914:10 116.6809:10 117.0545:10 117.05603:20 117.06366:10 117.26978:10 118.06085:10 118.06392:10 118.07158:10 118.07771:20 120.04783:10 120.73967:10 121.70256:10 122.07787:10 132.00653:10 132.08109:10 133.04742:10 133.05556:10 135.04146:10 135.04639:10 135.05458:10 136.07285:10 146.05638:10 146.05809:10 146.05978:20 146.06149:10 146.07173:1…
3	(-)-Epicatechin	4.33737	4.46837	4.70772	291.087	9302.38	91319.3	[M+H]+	M + 0	291.086	C15H14O6	69.1	88.7	100	87.2	199.111	290.58856:43 290.603:43 290.61261:43 290.63907:88 290.64868:43 290.74969:43 290.75211:43 290.95419:43 291.0336:89 291.0408:87 291.04562:43 291.05045:132 291.06488:173 291.06729:87 291.06967:89 291.07208:220 291.07449:352 291.0769:576 291.07932:756 291.08173:2545 291.08414:2108 291.08655:3042 291.08893:1880 291.09134:2067 291.09375:1259 291.09616:1072 291.09857:895 291.10098:624 291.10339:225 291.…	105.03059:10 105.03204:10 105.04216:10 105.06963:10 105.07108:10 105.07686:10 105.0812:10 107.05546:10 111.03979:10 111.04276:10 111.04573:10 111.05019:10 111.32536:10 112.07375:10 115.05151:10 115.87:10 117.0299:10 118.0668:10 119.04515:10 119.04669:10 119.04823:20 119.04977:20 119.05131:10 119.16676:10 119.88696:10 120.09555:10 121.09933:20 122.1073:10 123.03181:10 123.03493:20 123.03806:20 123…
4	Epicatechin	4.92005	5.10405	5.39307	291.086	30314.6	268448	[M+H]+	M + 0	291.085	C15H14O6	84.2	89.1	87.5	90.8	705.892	290.80463:43 290.98026:43 291.02597:43 291.03079:85 291.03558:91 291.05966:49 291.06207:91 291.06448:131 291.06686:418 291.06927:328 291.07169:720 291.0741:1477 291.07651:1446 291.07892:3709 291.08133:5876 291.08371:8549 291.08612:10230 291.08853:9409 291.09094:6296 291.09335:3890 291.09576:2943 291.09818:2152 291.10059:896 291.10297:520 291.10538:376 291.10779:418 291.1102:91 291.11502:49 291.11…	101.06971:10 103.05193:10 103.07054:10 105.03458:20 105.03603:10 105.03893:10 106.67016:10 107.05366:10 109.0286:10 109.03155:10 109.03597:10 111.0112:10 111.03647:10 111.03944:20 111.04092:20 111.04241:72 111.0439:20 111.04539:10 111.04688:20 111.05133:10 111.05282:10 112.0525:10 112.08983:10 112.24669:10 112.99966:10 113.02366:10 113.51306:10 114.01558:10 114.09994:10 115.04208:10 115.05116:10 …
5	Berberine	9.08098	9.28565	9.44015	336.121	45806.9	483142	[M]+	M + 0	336.123	C20H18NO4	79.1	84.5	83.3	87.4	165.544	335.67902:171 335.97888:171 336.0668:349 336.07971:348 336.08231:171 336.0849:171 336.08749:343 336.09006:872 336.09265:171 336.09784:1035 336.1004:343 336.103:171 336.10559:694 336.10815:1736 336.11075:1398 336.11334:4720 336.11594:6352 336.1185:14460 336.12109:16643 336.12369:15215 336.12628:14325 336.12885:10036 336.13144:8631 336.13403:6513 336.13663:2823 336.13919:1941 336.14178:1237 336.144…	105.03238:10 105.03527:10 105.07286:10 119.04241:10 121.03448:10 124.98937:10 124.9941:10 131.29778:10 133.06221:10 134.71725:10 136.9993:10 142.82706:10 151.07678:20 151.07851:10 151.16174:10 153.01614:10 153.01788:10 153.01962:10 153.02138:10 153.03185:10 160.99568:10 161.0619:10 164.0762:10 168.07898:10 175.06459:10 178.08044:10 180.07756:10 182.05917:10 182.76598:10 186.04529:10 186.59596:10 …
6	Kaempferol	13.2411	13.4454	14.1689	287.055	12811.3	134335	[M+H]+	M + 0	287.055	C15H10O6	92	87.2	64.7	90.5	211.673	286.73029:27 286.8569:27 287.00266:27 287.017:27 287.01938:27 287.02417:54 287.02655:54 287.03134:83 287.03372:83 287.0361:110 287.03851:111 287.04089:198 287.04327:250 287.04568:744 287.04807:1564 287.05045:2293 287.05286:2999 287.05524:3159 287.05762:2758 287.06003:2141 287.06241:1274 287.06479:1230 287.06717:742 287.06958:568 287.07196:367 287.07434:426 287.07675:284 287.07913:86 287.08151:29 …	104.63811:10 104.6511:10 105.03095:10 105.03674:10 105.08156:10 107.04561:10 107.05145:20 107.0529:10 107.06312:10 107.07333:10 108.02565:10 109.02784:10 111.00745:10 111.01042:10 111.01191:20 111.01339:10 111.07731:10 113.02586:10 117.07298:10 117.59554:10 117.72407:10 119.06089:10 119.06243:10 121.02519:20 121.02674:61 121.02829:20 121.02985:10 121.03139:31 121.03295:31 123.37035:10 123.76862:1…
7	Quercitrin	0.259983	0.552217	0.65655	445.086	2704	19549.7	[M-H]-	M + 0	445.083	C21H20O11	null	null	null	93.3	75.4228	444.63412:35 444.64008:35 444.86319:35 444.8721:35 444.87509:35 444.87805:35 444.88104:35 444.8989:35 444.90186:35 444.9227:35 444.94055:35 444.94351:69 444.94647:139 444.94946:208 444.95242:173 444.95541:277 444.95837:485 444.96136:139 444.96432:277 444.96732:208 444.97028:139 444.97327:69 444.97623:35 444.97922:69 444.98218:242 444.98517:208 444.98813:519 444.99112:450 444.99408:519 444.99707:2…
8	3,4-Dihydroxybenzaldehyde	3.44712	4.0108	4.6578	137.025	111208	1.50991e+06	[M-H]-	M + 0	137.024	C7H6O3	92.5	90.4	75	92.5	499.839	136.57315:191 136.57809:393 136.58139:579 136.99712:394 137.00372:191 137.01198:191 137.01363:394 137.01527:608 137.01694:1541 137.01859:3351 137.02023:10962 137.02188:19260 137.02353:26786 137.02519:26923 137.02684:18097 137.02849:13497 137.03014:8219 137.03178:7138 137.03345:4805 137.0351:3579 137.03674:3181 137.03839:3202 137.04005:1808 137.0417:800 137.04335:1400 137.045:790 137.04665:1056 13…	51.02361:20 51.02462:20 51.02765:10 51.03067:20 51.03268:10 51.03772:10 51.04377:10 51.04477:10 51.05082:10 51.07299:10 53.00624:10 53.00726:10 53.00829:10 53.01137:10 53.02986:10 53.03705:10 53.03808:10 53.0391:41 53.04013:41 53.04116:61 53.04219:51 53.04321:31 53.04424:31 53.04527:10 53.0463:20 53.04732:10 53.04835:31 53.04938:10 53.0504:20 53.05143:10 53.05246:10 53.05451:10 53.05657:31 53.057…
9	Epicatechin	5.821	6.10583	6.44168	289.071	23248.8	194315	[M-H]-	M + 0	289.072	C15H14O6	90.5	95.9	86.5	94.2	506.581	288.59387:27 289.00378:27 289.01816:58 289.02536:54 289.04694:55 289.04935:144 289.05173:86 289.05414:28 289.05655:223 289.05893:244 289.06134:996 289.06372:3466 289.06613:5143 289.06854:8243 289.07092:10059 289.07333:8501 289.07571:6463 289.07812:4619 289.08051:2711 289.08292:1438 289.08533:1033 289.08771:958 289.09012:594 289.0925:404 289.09491:478 289.09732:159 289.0997:120 289.10211:159 289.1…	51.02291:10 55.02068:10 55.02277:10 57.03189:10 57.03296:10 57.03402:10 57.03615:31 57.03722:10 57.03828:20 57.03934:20 57.04361:10 57.04574:10 57.0468:10 57.05:10 57.0532:10 57.49086:10 58.00859:10 58.04082:10 58.55022:10 58.89936:10 59.01633:10 59.02283:10 61.99386:10 67.03221:10 67.05762:10 68.46954:10 69.0028:10 69.04264:10 69.04499:10 70.26221:10 78.88755:10 79.01664:10 79.04799:10 80.02795:…
10	Paeoniflorin	6.36452	6.87935	7.85438	525.16	576049	11147756	[M+FA-H]-	M + 0	525.161	C23H28O11	73.2	41.5	50	72.2	11333.8	524.6687:203 524.70746:407 524.73975:203 524.82703:203 524.83026:203 524.83673:203 524.8399:203 524.86578:413 524.91425:203 524.92072:203 524.96271:203 525.01123:203 525.04999:203 525.05322:203 525.07587:203 525.0791:203 525.08234:203 525.08881:203 525.09204:203 525.10168:203 525.10815:884 525.11462:449 525.11786:663 525.12109:407 525.12433:483 525.12756:1059 525.1308:1173 525.13403:2208 525.1372…	53.0394:10 61.98718:20 61.98829:20 61.99051:10 61.99273:10 61.99495:10 61.99606:10 62.00384:10 62.01162:10 62.01384:10 62.01606:10 62.04494:10 66.02322:10 71.01261:10 71.01736:10 72.99585:10 77.03931:20 77.04054:41 77.04178:20 77.04302:31 77.04426:10 77.04921:10 77.05169:20 77.05293:10 77.05788:10 77.06283:10 77.07274:10 77.07521:20 82.03788:10 82.20149:10 82.20789:10 83.02714:10 84.15814:10 85.0…
11	Quercetin-3-O-rutinoside	7.44353	7.57203	7.80305	609.147	27235.4	222011	[M-H]-	M + 0	609.146	C27H30O16	89.8	88.1	87.5	92.5	812.839	608.81958:58 608.85785:58 608.94836:119 608.98663:58 608.99359:58 609.03192:116 609.0528:58 609.06671:58 609.07019:120 609.07367:123 609.07715:122 609.08411:120 609.08759:58 609.09802:179 609.1015:58 609.10846:418 609.11548:353 609.11896:184 609.12244:479 609.12592:1157 609.12939:1974 609.13287:4372 609.13635:8821 609.13983:11733 609.14331:12441 609.14679:12994 609.15027:11181 609.15375:7398 609.…	56.51244:10 59.03284:10 62.003:10 85.03023:10 90.08879:10 90.0995:10 94.58846:10 94.94409:10 99.85492:10 101.04383:10 102.59665:10 102.60522:10 105.70445:10 107.01804:10 109.03236:10 110.72974:10 110.73568:10 110.73717:10 122.03249:10 125.19086:10 125.19559:10 128.0015:10 128.89993:10 128.90154:10 128.97841:10 137.03143:10 139.02666:10 144.04903:10 147.00293:10 150.94708:10 150.99734:20 150.99908…
12	Hyperoside	7.57203	7.70088	8.08655	927.182	4048.56	30402.8	[2M-H]-	M + 0	927.184	C21H20O12	86.2	82.6	66.7	87.7	294.397	926.86456:139 927.15228:139 927.15662:277 927.16089:139 927.16516:554 927.16949:1247 927.17377:1385 927.17804:2078 927.18237:2632 927.18665:2355 927.19098:1939 927.19525:1108 927.19952:970 927.20386:554 927.20813:416 927.2124:416 927.21674:139 927.22101:277 927.22961:139 927.23389:277 927.23822:416 927.24249:139 927.24677:139 927.26825:139 927.27686:139 927.33698:139 927.34131:139 927.39282:139 9…	163.03838:10 167.02478:10 179.51093:10 182.90207:10 187.03609:10 228.11363:10 243.03253:10 265.01859:10 271.00159:10 271.0643:10 272.03357:10 282.66971:10 290.25897:10 300.017:10 300.01944:20 300.02435:20 300.02679:10 300.02924:20 300.03168:10 300.03412:10 301.02444:10 301.02933:41 301.0318:10 301.03424:20 301.03668:10 301.04404:20 301.05136:10 301.0538:10 301.05627:10 301.10031:10 302.06055:10 3…
13	(-)-Catechin gallate	7.41787	7.85438	8.34373	441.077	3795.5	73233.4	[M-H]-	M + 0	441.083	C22H18O10	80.5	82.4	47.1	79.1	84.1561	440.63297:50 440.86395:50 441.06238:50 441.06833:198 441.07129:297 441.07425:594 441.07721:1139 441.08017:1089 441.08313:1139 441.08609:842 441.08905:743 441.09201:743 441.09497:198 441.09793:50 441.10089:149 441.10385:198 441.10684:149 441.1098:99 441.11276:50 441.11572:50 441.13644:50 441.14832:50 441.16608:50 441.19867:50 441.20755:50 441.23422:50 441.25497:50 441.29645:50 441.30829:50 441.311…	73.06327:10 81.03541:10 85.03116:10 93.03336:10 101.02501:10 108.02099:10 109.02753:10 109.03638:10 110.97736:10 115.09222:10 121.02913:10 123.04388:10 123.0611:10 124.01901:10 125.02164:41 125.02322:31 125.0248:10 125.02637:31 125.02795:10 125.02953:10 125.03111:10 125.03268:10 125.03426:10 125.05634:10 125.16836:10 126.48635:10 126.55775:10 130.08569:10 135.04858:10 136.05363:10 137.01947:10 13…
14	Astragalin	9.03523	9.16308	9.57325	447.091	1648.25	21867.3	[M-H]-	M + 0	447.093	C21H20O11	51.7	88.7	62.5	75.9	30.2857	446.6134:111 446.86383:111 447.06662:111 447.06961:111 447.08154:111 447.0845:111 447.08749:111 447.09048:776 447.09344:665 447.09644:333 447.09943:443 447.10242:333 447.10538:222 447.10837:111 447.11136:111 447.11731:111 447.12329:111 447.12628:111 447.15012:111 447.16504:111 447.17398:111 447.17697:443 447.17996:443 447.18295:776 447.18591:776 447.1889:443 447.19189:333 447.19485:665 447.19785:…	59.01071:10 61.98921:10 61.99032:10 62.00254:10 62.77909:10 63.02857:10 75.0233:10 85.02975:10 87.00642:10 87.01301:10 89.03776:10 89.04175:10 89.20021:10 97.02753:10 99.01053:10 101.02493:10 101.09866:10 102.01408:10 103.03956:10 105.10445:10 105.1059:10 111.00998:10 115.01196:10 115.04222:10 118.57433:10 119.04942:10 126.99763:10 127.08666:10 131.04463:10 141.0191:10 141.02582:10 141.03418:10 1…
