# Supplementary material for: Effects of Chang-Kang-Fang Formula on the Microbiota-Gut-Brain Axis in Rats With Irritable Bowel Syndrome
Source: Front Pharmacol. 2022 May 9;13:778032. doi: 10.3389/fphar.2022.778032 (PMC9125359; doi:10.3389/fphar.2022.778032)
Supplement: Supplementary file 1 [file Presentation1.zip › Supplementary Table 2.xls]

## Sheet: Supplementary table 8
Supplementary Table S2 Effect of CKF on the top 100 genera of gut microbiota.
Taxon	Normal1	Normal2	Normal3	IBS1	IBS2	IBS3	CKF1	CKF2	CKF3
Acetitomaculum	0	0.000273299	0.000138904	0.000223065	0.00156947	0.000780901	0	0	0
Adlercreutzia	0.000210007	9.11e-05	0.000291699	0.000328037	0.000863208	0.000376506	0.000133342	0.000109489	9.03e-05
Aerococcus	0.0022707	0.000715782	0.000222247	0.00118093	0.000496998	0.00231482	2.67e-05	0.000916967	3.01e-05
Alistipes	0.00817714	0.00242065	0.00297255	0.00393644	0.00162178	0.00416946	0.00409361	0.00247718	0.00412303
Allobaculum	0.0444689	0.0802717	0.052742	0.0653318	0.123896	0.0485274	0.102714	0.120999	0.0209311
Alloprevotella	0.0236258	0.00115827	0.027378	0.00476309	0.00680103	0.0206381	0.00192013	0.00321623	0.0196371
Anaerovorax	0.000748149	0.000780853	0.000472275	0.000118093	0.00100708	0.0011853	0.000266684	9.58e-05	0.000255808
Bacteroides	0.0106447	0.00321451	0.0114735	0.0191049	0.00381904	0.0081158	0.00753384	0.00546074	0.0158451
Bifidobacterium	0.0476715	0.00713179	0.0104039	0.00652137	0.00236728	0.00214748	0.0030402	0.00374998	0.00142952
Blautia	0.000446265	0.00352686	0.00705634	0.0404928	0.00621248	0.00489458	0.00333356	0.00261404	0.00188094
Candidatus_Saccharimonas	0.00883341	0.0234777	0.00977886	0.00625894	0.0167018	0.0137773	0.00937396	0.00767788	0.00847177
Candidatus_Soleaferrea	0.000669397	0.00154869	0.00226414	0.00112845	0.000706261	0.00172914	0.0010134	0.000602187	0.00061695
Candidatus_Stoquefichus	0.000131254	7.81e-05	0.000222247	0.00376586	0.000575472	0.00161758	0.000413361	5.47e-05	0.000135428
Christensenellaceae_R-7_group	0.00620833	0.0134697	0.0213774	0.101363	0.049229	0.0227438	0.0222815	0.0205702	0.0221801
Clostridium_sensu_stricto_1	0.000131254	0.00290217	0.00755639	0.00328037	0.00222341	0.00231482	0.00200013	0.00201185	0.000526664
Coprococcus_2	0.000354387	9.11e-05	0	0.00112845	0.00126865	0.000725123	0.00134676	0.000711676	0.00079752
Coriobacteriaceae_UCG-002	0.000945031	0.00270696	0.00250028	0.00572096	0.00575472	0.00150602	0.00598707	0.0146852	0.000752378
Corynebacterium_1	0.00219195	0.00836815	0.00123625	0.00745299	0.00315202	0.0175284	0.00164011	0.0101414	0.000707235
DNF00809	0.00031501	0.000806882	0.000402823	0.000419887	0.00147792	0.000585676	0.000573372	0.00031478	0.000511617
Defluviitaleaceae_UCG-011	0.000892529	0.00024727	0.00241693	0.00173203	0.00023542	0.000237059	0.000306687	0.000260035	0.000963043
Desulfovibrio	0.00708773	0.0213824	0.00548672	0.0067838	0.0446252	0.0259231	0.0171078	0.0051049	0.0248736
Dorea	0.00118129	0.00126238	1.39e-05	0.000131215	0.00534927	2.79e-05	0.000533369	8.21e-05	1.5e-05
Dubosiella	0.108534	0.0850089	0.0555478	0.0264398	0.0509816	0.0108211	0.147943	0.225519	0.0625075
Enterorhabdus	0.000656271	0.00232955	0.000944549	0.000590466	0.00214494	0.000976127	0.00122675	0.000889594	0.000586854
Erysipelatoclostridium	0	0.00067674	0.000916769	0.0173597	0.000876287	0.00373717	0.00100007	6.84e-05	0.00115866
Erysipelotrichaceae_UCG-003	1.31e-05	1.3e-05	0.000402823	0.00358216	0.000261578	8.37e-05	0	0	0
Escherichia-Shigella	0.00273009	0.00111922	0.00172241	0.000341158	0.000823971	0.00041834	0.000893393	0.000437954	0.000436379
Facklamia	0.000157505	0.00123635	0	0.000433008	0.000823971	0.00210565	4e-05	0.000273721	0
Faecalibacterium	0.00181131	0.000533583	0.000416713	0.000406765	9.16e-05	0.000195225	0.000226682	0.000218977	9.03e-05
Faecalibaculum	0.00762587	0.00940928	0.00204189	0.00536668	0.00986149	0.00170125	0.0157077	0.0149041	0.000902853
Family_XIII_AD3011_group	0.00135192	0.00467211	0.00222247	0.00565535	0.00805661	0.00316544	0.000986732	0.00119069	0.00145961
Flavonifractor	3.94e-05	0.000208228	6.95e-05	0.0124391	0.00190952	0.00121319	0.000120008	0.000355838	0.000135428
Fournierella	0.000433139	0.000403441	0.000125014	0.00156145	0.00371441	0.00683289	0.000280019	2.74e-05	0.000315999
GCA-900066225	7.88e-05	0.00140554	0.000541727	0.000997231	0.00115094	0.000585676	0.000453364	0.000109489	0.000165523
GCA-900066575	0.00179818	0.000910996	0.000986221	0.000236186	0.00338744	0.0022172	0.000426695	6.84e-05	0.000195618
Gram-negative_bacterium_cTPY-13	0.0038195	5.21e-05	0.000236137	0.000118093	0.00011771	0.000557787	0.00137342	0.000301094	0.00121885
Helicobacter	0.00014438	0.00024727	0.000194466	0.000577344	0.000810892	0.00898037	0.0015201	0.000889594	0.00165523
Intestinimonas	0.00492203	0.00442484	0.00955662	0.00211256	0.0129089	0.0173053	0.00676045	0.00296988	0.00126399
Jeotgalicoccus	0.000275634	0.00109319	0.000194466	0.00164018	0.0011771	0.00550814	0.000320021	0.0010812	4.51e-05
Lachnospiraceae_NK4A136_group	0.0216438	0.0488033	0.0195994	0.00698062	0.0284597	0.0412065	0.00852057	0.00238138	0.00359636
Lachnospiraceae_UCG-006	0.00031501	3.9e-05	0.00063896	0.000301794	0.000745498	0.000111557	0.000160011	4.11e-05	0.000240761
Lachnospiraceae_UCG-010	6.56e-05	0.0103723	0.000138904	0.00295233	0.000706261	0.00676316	0.000573372	4.11e-05	0.000270856
Lactobacillus	0.147963	0.163511	0.18084	0.0460957	0.0467048	0.0374414	0.163491	0.195779	0.286942
Negativibacillus	7.88e-05	0.000533583	0.00516724	0.000590466	0.00023542	0.000753012	0.00034669	0.000150547	0.000105333
Oscillibacter	0.000564393	0.00140554	0.000555617	0.00351655	0.00525772	0.0107513	0.0084939	0.000246349	0.000451427
Paenalcaligenes	0	0.00154869	0	2.62e-05	0.000143868	0.000529897	0	0.000807478	3.01e-05
Pantoea	0.000590644	0.000715782	0.000708412	0.000642952	0.000693182	0.00062751	0.00069338	0.000479012	0.000451427
Papillibacter	0.00225757	0.00236859	0.0011668	0.00339846	0.00252423	0.0014363	0.000573372	0.000479012	0.00106838
Parabacteroides	0.00777025	0.00104114	0.00643127	0.00708559	0.00388443	0.00617749	0.0010534	0.00083485	0.00237751
Parasutterella	0.00147005	0.000130142	0.000486165	0.000118093	0.000706261	4.18e-05	0.00117341	0.00109489	0.0021819
Prevotella_9	6.56e-05	0.00183501	0.0113346	0.000761045	0.000405446	0.000111557	0.00618708	0.00194342	0.0535542
Prevotellaceae_Ga6A1_group	0.000931905	0.00137951	0.00691744	0.00436945	0.00410678	0.0396726	0.00209347	0.00600818	0.000391236
Prevotellaceae_NK3B31_group	0.000157505	0	0.000388932	5.25e-05	0	0	0.000146676	0.000643245	0.00162513
Prevotellaceae_UCG-001	0.000616895	0.000130142	0.00097233	0.000183701	6.54e-05	6.97e-05	0.0010134	0.000328466	0.00242266
Rikenellaceae_RC9_gut_group	0.0164199	0.000221242	0.00212524	0.00219128	0.000941681	0.000934293	0.000160011	0.000999083	0.00368665
Romboutsia	0.00866278	0.0203022	0.02028	0.0157982	0.00912908	0.0166499	0.00486699	0.00428374	0.00228723
Roseburia	0.000708773	0.000546597	0.00100011	0.00035428	0.000562393	0.000223115	9.33e-05	0.000301094	6.02e-05
Ruminiclostridium	0.000511892	3.9e-05	5.56e-05	0.00044613	0.000483919	0.00232876	0.000173345	0.000150547	1.5e-05
Ruminiclostridium_5	0.00599832	0.00944833	0.00486165	0.00423823	0.0331943	0.00355589	0.00212014	0.00138229	0.0018358
Ruminiclostridium_6	0.00330761	0.000728797	0.00997333	0.000249308	0.000196184	0.000348617	0.00214681	0.000629559	0.0064554
Ruminiclostridium_9	0.00124692	0.00183501	0.00120847	0.00339846	0.00215802	0.00898037	0.0100673	0.000561129	0.00272361
Ruminococcaceae_NK4A214_group	0.00258571	0.0746626	0.0509779	0.0646363	0.0166887	0.0348059	0.00404027	0.0031478	0.00505598
Ruminococcaceae_UCG-004	0.000971282	0.00573927	0.00458384	0.00293921	0.0229404	0.014112	0.000760051	0.0106067	0.00340075
Ruminococcaceae_UCG-005	0.000446265	0.00110621	0.0144738	0.0170054	0.00528388	0.00290049	0.000626708	0.0216514	0.000812568
Ruminococcaceae_UCG-008	0	0	1.39e-05	0.0055635	0.000222341	9.76e-05	0.00069338	0.00083485	0.000827615
Ruminococcaceae_UCG-009	0.000905654	0.00469813	0.00272252	0.000997231	0.00537543	0.00582887	0.000240016	0.000328466	0.000150476
Ruminococcaceae_UCG-010	0.000721898	0.00118429	0.00129181	0.00144336	0.000732419	0.000976127	0.00106674	0.000944339	0.00132418
Ruminococcaceae_UCG-013	0.00645771	0.0168404	0.00909823	0.0160869	0.0209786	0.0106258	0.0060804	0.00755471	0.00439389
Ruminococcaceae_UCG-014	0.0415814	0.11187	0.110221	0.0878613	0.0667678	0.0492107	0.0922061	0.0593975	0.0914139
Ruminococcus_1	0.003767	0.00391728	0.00413935	0.0223983	0.0145699	0.00633088	0.00432029	0.00958025	0.00803539
Ruminococcus_2	0.000879404	0.000312341	0.00268085	0.00215192	0.000627787	0.000278893	0.00169345	0.000177919	0.00179066
Stenotrophomonas	0.00106316	0.00109319	0.000680631	0.000695438	0.000496998	0.000962182	0.000840056	0.000848536	0.000722282
Turicibacter	3.94e-05	0.00614271	0.00762585	0.00356904	0.00171334	0.00320727	0.0035069	0.00306568	0.00210666
Tyzzerella	0.00126004	0.000702768	0.000500056	0.00062983	0.00185721	0.00112952	0.000960064	0.000342152	0.00115866
UBA1819	0.000210007	0.00024727	9.72e-05	0.00182388	0.00243268	0.000460174	0.00085339	6.84e-05	0.000406284
[Bacteroides]_pectinophilus_group	1.31e-05	0	8.33e-05	0.000249308	0.00060163	0.00373717	0	0	0
[Eubacterium]_coprostanoligenes_group	0.0777419	0.0222673	0.0232109	0.0562386	0.0390798	0.0169428	0.019548	0.0040237	0.00722282
[Eubacterium]_nodatum_group	0.00045939	0.00519268	0.00918158	0.00371338	0.0100838	0.00492247	0.00277352	0.00125912	0.00251294
[Eubacterium]_ruminantium_group	0	0.00067674	0	0.00137775	0.00425064	1.39e-05	1.33e-05	0	0
[Eubacterium]_xylanophilum_group	0.00262509	0.00212132	0.00138904	0.000957867	0.00302123	0.00330489	0.00526702	0.000848536	0.00747863
uncultured_bacterium_f_Clostridiales_vadinBB60_group	0.00414764	6.51e-05	0.000472275	0.000656073	0.000379288	0.00741856	0.00145343	0.000328466	0.000406284
uncultured_bacterium_f_Clostridium_sp._K4410.MGS-306	0.000275634	0.000169185	0.000486165	0.00149585	0.000771655	0.000753012	0.000360024	0.000287407	0.000481522
uncultured_bacterium_f_Desulfovibrionaceae	0.00250696	0.00145759	0.00127792	0.00402829	0.0157601	0.0508701	0.00142676	0.000260035	0.00114361
uncultured_bacterium_f_Eggerthellaceae	0.000131254	0.000325356	8.33e-05	0.000196822	0.000653945	0.000237059	0.00025335	0.000260035	0.000255808
uncultured_bacterium_f_Enterobacteriaceae	0.000498766	0.000455498	0.000472275	0.000262429	0.000209262	0.000348617	0.00034669	0.00038321	0.000481522
uncultured_bacterium_f_Erysipelotrichaceae	0.00628708	0.00946134	0.00554228	0.00738738	0.0179835	0.00853414	0.00797387	0.0064872	0.00161009
uncultured_bacterium_f_Family_XIII	0.000669397	0.00275902	0.000750083	0.00144336	0.00164794	0.000780901	0.0014401	0.00104014	0.00157999
uncultured_bacterium_f_Lachnospiraceae	0.03914	0.0496493	0.0375319	0.0517511	0.0669902	0.0760542	0.040696	0.0105109	0.0178915
uncultured_bacterium_f_Mitochondria	0.000354387	0.000234256	0.000694522	0.000564223	0.000457762	0.000237059	0.000386692	0.000177919	0.000270856
uncultured_bacterium_f_Muribaculaceae	0.210151	0.0500527	0.136154	0.076157	0.0554022	0.0959393	0.154864	0.15301	0.218084
uncultured_bacterium_f_Peptococcaceae	0.00338636	0.000559612	0.00266696	0.0012859	0.00631711	0.00125502	0.000666711	0.000780106	0.000150476
uncultured_bacterium_f_Prevotellaceae	0.00496141	0.000273299	0.00220858	0.00236186	0.00023542	0.000264949	0.00233349	0.00212134	0.0073733
uncultured_bacterium_f_Ruminococcaceae	0.0307791	0.0282409	0.0261835	0.0553332	0.0453838	0.109884	0.0485366	0.00858116	0.025957
uncultured_bacterium_f_Spirochaetaceae	0.00156193	0.000195213	0.00095844	6.56e-05	0.000143868	0.00331883	0.000106674	1.37e-05	0.00102323
uncultured_bacterium_o_Chloroplast	0.00060377	0.000767839	0.00097233	0.000970988	0.000823971	0.000571731	0.000493366	0.000533757	0.000346094
uncultured_bacterium_o_Clostridiales	0.000433139	0.000793868	0.000125014	0.00115469	0.00083705	0.000251004	0.000120008	0.000246349	9.03e-05
uncultured_bacterium_o_Coriobacteriales	0.00045939	0.000494541	0.00065285	0.000957867	0.00154331	0.00107374	0.000480032	0.000752734	0.000722282
uncultured_bacterium_o_Gastranaerophilales	0.00514517	0.000572626	0.00284754	0.00417263	0.000941681	0.00119924	0.00034669	0.00156021	0.00117371
uncultured_bacterium_o_Mollicutes_RF39	0.014123	0.0307917	0.0144738	0.0236186	0.0394067	0.0379713	0.00916061	0.014124	0.00925424
uncultured_bacterium_o_Rhodospirillales	0.0017063	0.000780853	0.00136126	0.00162706	0.000326973	0.000306783	9.33e-05	0.000643245	0.000436379
