# Supplementary material for: Effects of Chang-Kang-Fang Formula on the Microbiota-Gut-Brain Axis in Rats With Irritable Bowel Syndrome
Source: Front Pharmacol. 2022 May 9;13:778032. doi: 10.3389/fphar.2022.778032 (PMC9125359; doi:10.3389/fphar.2022.778032)
Supplement: Supplementary file 1 [file Presentation1.zip › Supplementary Table 3.xls]

## Sheet: Supplementary table 7
Supplementary Table S3 Linear discriminant analysis (LDA) plots to highlight the significantly different characteristic taxons and taxonomic.
	Normal VS IBS
Biomarker	Enrichment group	LDA	taxonomic
o__Clostridiales	IBS	4.919	k__Bacteria.p__Firmicutes.c__Clostridia.
f__Christensenellaceae	IBS	4.31969	k__Bacteria.p__Firmicutes.c__Clostridia.o__Clostridiales.
f__Ruminococcaceae	IBS	4.62275	k__Bacteria.p__Firmicutes.c__Clostridia.o__Clostridiales.
s__uncultured_bacterium_f_Desulfovibrionaceae	IBS	4.05958	k__Bacteria.p__Proteobacteria.c__Deltaproteobacteria.o__Desulfovibrionales.f__Desulfovibrionaceae.g__uncultured_bacterium_f_Desulfovibrionaceae.
s__uncultured_bacterium_f_Lachnospiraceae	IBS	4.12534	k__Bacteria.p__Firmicutes.c__Clostridia.o__Clostridiales.f__Lachnospiraceae.g__uncultured_bacterium_f_Lachnospiraceae.
g__Lactobacillus	Normal	4.76746	k__Bacteria.p__Firmicutes.c__Bacilli.o__Lactobacillales.f__Lactobacillaceae.
o__Lactobacillales	Normal	4.79108	k__Bacteria.p__Firmicutes.c__Bacilli.o__Lactobacillales.f__Lactobacillaceae.
c__Clostridia	IBS	4.95273	k__Bacteria.p__Firmicutes.
f__Lactobacillaceae	Normal	4.75659	k__Bacteria.p__Firmicutes.c__Bacilli.o__Lactobacillales.f__Lactobacillaceae.
s__uncultured_bacterium_g_Christensenellaceae_R_7_group	IBS	4.35313	k__Bacteria.p__Firmicutes.c__Clostridia.o__Clostridiales.f__Christensenellaceae.g__Christensenellaceae_R_7_group.
s__uncultured_bacterium_f_Ruminococcaceae	IBS	4.36045	k__Bacteria.p__Firmicutes.c__Clostridia.o__Clostridiales.f__Ruminococcaceae.g__uncultured_bacterium_f_Ruminococcaceae.
g__uncultured_bacterium_f_Ruminococcaceae	IBS	4.31479	k__Bacteria.p__Firmicutes.c__Clostridia.o__Clostridiales.f__Ruminococcaceae.g__uncultured_bacterium_f_Ruminococcaceae.
c__Bacilli	Normal	4.75183	k__Bacteria.p__Firmicutes.
s__uncultured_bacterium_g_Dubosiella	Normal	4.41973	k__Bacteria.p__Firmicutes.c__Erysipelotrichia.o__Erysipelotrichales.f__Erysipelotrichaceae.g__Dubosiella.
g__uncultured_bacterium_f_Desulfovibrionaceae	IBS	4.0389	k__Bacteria.p__Proteobacteria.c__Deltaproteobacteria.o__Desulfovibrionales.f__Desulfovibrionaceae.g__uncultured_bacterium_f_Desulfovibrionaceae.
g__Dubosiella	Normal	4.44227	k__Bacteria.p__Firmicutes.c__Erysipelotrichia.o__Erysipelotrichales.f__Erysipelotrichaceae.g__Dubosiella.
g__uncultured_bacterium_f_Lachnospiraceae	IBS	4.09073	k__Bacteria.p__Firmicutes.c__Clostridia.o__Clostridiales.f__Lachnospiraceae.g__uncultured_bacterium_f_Lachnospiraceae.
g__Christensenellaceae_R_7_group	IBS	4.30228	k__Bacteria.p__Firmicutes.c__Clostridia.o__Clostridiales.f__Christensenellaceae.g__Christensenellaceae_R_7_group.
s__uncultured_bacterium_g_Lactobacillus	Normal	4.78314	k__Bacteria.p__Firmicutes.c__Bacilli.o__Lactobacillales.f__Lactobacillaceae.g__Lactobacillus.
	IBS VS CKF
Biomarker	Enrichment group	LDA	taxonomic
o__Clostridiales	IBS	5.18523	k__Bacteria.p__Firmicutes.c__Clostridia.
k__Bacteria.p__Firmicutes.c__Clostridia.o__Clostridiales.f__Christensenellaceae	IBS	4.27791	k__Bacteria.p__Firmicutes.c__Clostridia.o__Clostridiales.
s__uncultured_bacterium_f_Muribaculaceae	CKF	4.72829	k__Bacteria.p__Bacteroidetes.c__Bacteroidia.o__Bacteroidales.f__Muribaculaceae.g__uncultured_bacterium_f_Muribaculaceae.
f__Lachnospiraceae	IBS	4.65216	k__Bacteria.p__Firmicutes.c__Clostridia.o__Clostridiales.
f__Ruminococcaceae	IBS	4.91118	k__Bacteria.p__Firmicutes.c__Clostridia.o__Clostridiales.
s__uncultured_bacterium_f_Desulfovibrionaceae	IBS	4.07911	k__Bacteria.p__Proteobacteria.c__Deltaproteobacteria.o__Desulfovibrionales.f__Desulfovibrionaceae.g__uncultured_bacterium_f_Desulfovibrionaceae.
s__uncultured_bacterium_f_Lachnospiraceae	IBS	4.31688	k__Bacteria.p__Firmicutes.c__Clostridia.o__Clostridiales.f__Lachnospiraceae.g__uncultured_bacterium_f_Lachnospiraceae.
s__uncultured_bacterium_g__Eubacterium__coprostanoligenes_group	IBS	4.12644	k__Bacteria.p__Firmicutes.c__Clostridia.o__Clostridiales.f__Ruminococcaceae.g___Eubacterium__coprostanoligenes_group.
g__Lactobacillus	CKF	4.93601	k__Bacteria.p__Firmicutes.c__Bacilli.o__Lactobacillales.f__Lactobacillaceae.
o__Lactobacillales	CKF	4.92873	k__Bacteria.p__Firmicutes.c__Bacilli.
c__Clostridia	IBS	5.14146	k__Bacteria.p__Firmicutes.
g__Agathobacter	IBS	4.06668	k__Bacteria.p__Firmicutes.c__Clostridia.o__Clostridiales.f__Lachnospiraceae.
g__uncultured_bacterium_f_Muribaculaceae	CKF	4.68999	k__Bacteria.p__Bacteroidetes.c__Bacteroidia.o__Bacteroidales.f__Muribaculaceae.g__uncultured_bacterium_f_Muribaculaceae.
f__Lactobacillaceae	CKF	4.94233	k__Bacteria.p__Firmicutes.c__Bacilli.o__Lactobacillales.
s__uncultured_bacterium_g_Christensenellaceae_R_7_group	IBS	4.2558	k__Bacteria.p__Firmicutes.c__Clostridia.o__Clostridiales.f__Christensenellaceae.g__Christensenellaceae_R_7_group.
s__uncultured_bacterium_g_Ruminococcaceae_NK4A214_group	IBS	4.2266	k__Bacteria.p__Firmicutes.c__Clostridia.o__Clostridiales.f__Ruminococcaceae.g__Ruminococcaceae_NK4A214_group.
c__Mollicutes	IBS	4.07751	k__Bacteria.p__Tenericutes.
c__Bacilli	CKF	4.86737	k__Bacteria.p__Firmicutes.
s__uncultured_bacterium_o_Mollicutes_RF39	IBS	4.0777	k__Bacteria.p__Tenericutes.c__Mollicutes.o__Mollicutes_RF39.f__uncultured_bacterium_o_Mollicutes_RF39.g__uncultured_bacterium_o_Mollicutes_RF39.
s__uncultured_bacterium_g_Dubosiella	CKF	4.79081	k__Bacteria.p__Firmicutes.c__Erysipelotrichia.o__Erysipelotrichales.f__Erysipelotrichaceae.g__Dubosiella.
g__uncultured_bacterium_f_Desulfovibrionaceae	IBS	4.06296	k__Bacteria.p__Proteobacteria.c__Deltaproteobacteria.o__Desulfovibrionales.f__Desulfovibrionaceae.
g__uncultured_bacterium_o_Mollicutes_RF39	IBS	4.07504	k__Bacteria.p__Tenericutes.c__Mollicutes.o__Mollicutes_RF39.f__uncultured_bacterium_o_Mollicutes_RF39.
s__uncultured_bacterium_g_Adlercreutzia	IBS	4.08718	k__Bacteria.p__Actinobacteria.c__Coriobacteriia.o__Coriobacteriales.f__Eggerthellaceae.g__Adlercreutzia.
p__Tenericutes	IBS	4.0436	k__Bacteria.
f__Muribaculaceae	CKF	4.70889	k__Bacteria.p__Bacteroidetes.c__Bacteroidia.o__Bacteroidales.f__Muribaculaceae.g__uncultured_bacterium_f_Muribaculaceae.
g__Dubosiella	CKF	4.75864	k__Bacteria.p__Firmicutes.c__Erysipelotrichia.o__Erysipelotrichales.f__Erysipelotrichaceae.g__Dubosiella.
g__uncultured_bacterium_f_Lachnospiraceae	IBS	4.28698	k__Bacteria.p__Firmicutes.c__Clostridia.o__Clostridiales.f__Lachnospiraceae.
o__Mollicutes_RF39	IBS	4.09773	k__Bacteria.p__Tenericutes.c__Mollicutes.o__Mollicutes_RF39.
g__Christensenellaceae_R_7_group	IBS	4.22892	k__Bacteria.p__Firmicutes.c__Clostridia.o__Clostridiales.f__Christensenellaceae.g__Christensenellaceae_R_7_group.
s__uncultured_bacterium_g_Lactobacillus	CKF	4.94339	k__Bacteria.p__Firmicutes.c__Bacilli.o__Lactobacillales.f__Lactobacillaceae.g__Lactobacillus.
s__uncultured_bacterium_g_Agathobacter	IBS	4.0767	k__Bacteria.p__Firmicutes.c__Clostridia.o__Clostridiales.f__Lachnospiraceae.g__Agathobacter.
f__uncultured_bacterium_o_Mollicutes_RF39	IBS	4.08092	k__Bacteria.p__Tenericutes.c__Mollicutes.o__Mollicutes_RF39.
g__Ruminococcaceae_NK4A214_group	IBS	4.26607	k__Bacteria.p__Firmicutes.c__Clostridia.o__Clostridiales.f__Ruminococcaceae.g__uncultured_bacterium_f_Ruminococcaceae.
	Normal VS CKF
Biomarker	Enrichment Group	LDA	taxonomic
f__Lachnospiraceae	Normal	4.39339	k__Bacteria.p__Firmicutes.c__Clostridia.o__Clostridiales.
s__uncultured_bacterium_g__Eubacterium__coprostanoligenes_group	Normal	4.1779	k__Bacteria.p__Firmicutes.c__Clostridia.o__Clostridiales.f__Ruminococcaceae.g___Eubacterium__coprostanoligenes_group
g__Lachnospiraceae_NK4A136_group	Normal	4.05045	k__Bacteria.p__Firmicutes.c__Clostridia.o__Clostridiales.f__Lachnospiraceae.
g___Eubacterium__coprostanoligenes_group	Normal	4.15145	k__Bacteria.p__Firmicutes.c__Clostridia.o__Clostridiales.f__Ruminococcaceae.g___Eubacterium__coprostanoligenes_group
