# Supplementary material for: Effects of Chang-Kang-Fang Formula on the Microbiota-Gut-Brain Axis in Rats With Irritable Bowel Syndrome
Source: Front Pharmacol. 2022 May 9;13:778032. doi: 10.3389/fphar.2022.778032 (PMC9125359; doi:10.3389/fphar.2022.778032)
Supplement: Supplementary file 1 [file Presentation1.zip › Supplementary Table 4.xlsx]

## Sheet: Sheet1
Supplementary Table S4 Metabolites were significantly differentially expressed in the serum of IBS rats as compared to the normal rats.
Metabolites	mean_Normal	sd_Normal	mean_IBS	sd_IBS	Fold Change	log2(FC)	p.value	FDR	VIP	pcorr
Se-Methylselenocysteine	6.20359e+07	7.04765e+06	1.03321e+08	9.28895e+06	0.6	-0.736	5.76e-06	0.00273	2.025	0.941
cis,cis-Muconate	5.47358e+07	1.61468e+07	1.57364e+08	3.41317e+07	0.348	-1.524	5.65e-05	0.013	1.947	0.899
p-Aminobenzoic acid	6.19176e+07	3.40635e+07	1.86492e+08	3.37922e+07	0.332	-1.591	8.25e-05	0.013	1.93	0.873
Scopoletin	2.1033e+07	868995	2.61577e+07	1.97911e+06	0.804	-0.315	0.000171	0.0202	1.893	0.876
Lithocholic acid	4.36271e+06	3.61655e+06	5.13305e+07	2.05128e+07	0.085	-3.557	0.000253	0.024	1.87	0.87
L-5-Carboxymethylhydantoin	3.91411e+06	753788	6.1722e+06	732013	0.634	-0.657	0.000366	0.0256	1.848	0.872
Ethirimol	5.93088e+07	2.9757e+06	4.3712e+07	6.65767e+06	1.357	0.44	0.000379	0.0256	1.845	-0.851
N-Methyltyramine	3.52016e+06	1.10114e+06	8.26598e+06	2.0554e+06	0.426	-1.232	0.000549	0.0325	1.82	0.86
Chavicol	2.31472e+07	3.91551e+06	1.36055e+07	2.87454e+06	1.701	0.767	0.000711	0.0374	1.801	-0.82
L-Serine	6.36453e+06	1.53913e+06	1.09041e+07	1.8619e+06	0.584	-0.777	0.000976	0.0424	1.777	0.844
D-beta-Phenylalanine	1.40485e+07	3.02552e+06	3.07173e+07	8.35281e+06	0.457	-1.129	0.000986	0.0424	1.776	0.834
Itaconic acid	5.63998e+06	1.27627e+06	2.39757e+06	1.25275e+06	2.352	1.234	0.00125	0.0494	1.756	-0.837
4-Hydroxyphenylacetaldehyde	5.40179e+06	4.30058e+06	2.03236e+07	7.47489e+06	0.266	-1.912	0.00172	0.056	1.728	0.796
4-Hydroxycinnamic acid	1.28791e+06	587258	2.45207e+06	330403	0.525	-0.929	0.00174	0.056	1.727	0.823
Maleamate	2.94538e+06	782236	1.4899e+06	319726	1.977	0.983	0.00177	0.056	1.725	-0.787
Beta-Leucine	1.65612e+07	5.8565e+06	5.58751e+06	2.81595e+06	2.964	1.567	0.00202	0.0592	1.712	-0.776
Cinnamaldehyde	2.35105e+07	1.22899e+07	5.05641e+07	1.04691e+07	0.465	-1.105	0.00213	0.0592	1.707	0.787
6-Methylmercaptopurine	1.77753e+07	6.05298e+06	2.89011e+07	2.98865e+06	0.615	-0.701	0.00237	0.0613	1.697	0.777
Ascorbate	3.54655e+06	1.33091e+06	6.07136e+06	791886	0.584	-0.776	0.00255	0.0613	1.69	0.788
Cyclic AMP	2.78907e+06	1.60588e+06	5.85698e+06	990909	0.476	-1.07	0.00259	0.0613	1.688	0.811
Acetylcysteine	556358	1.36022e+06	3.86086e+06	1.59767e+06	0.144	-2.795	0.00317	0.0639	1.667	0.743
Carnosine	3.21189e+07	1.46344e+07	8.0325e+06	4.69766e+06	3.999	2	0.00327	0.0639	1.664	-0.775
Guanosine	1.08401e+07	942238	1.97886e+07	5.66396e+06	0.548	-0.868	0.00339	0.0639	1.66	0.768
Perillyl aldehyde	6.3173e+06	4.26961e+06	1.37631e+07	2.16672e+06	0.459	-1.123	0.00343	0.0639	1.658	0.781
3-Methylthiopropionic acid	1.05775e+06	522436	1.90815e+06	177514	0.554	-0.851	0.00363	0.0639	1.652	0.792
2,4-Dihydroxyacetophenone	226111	178522	593220	158634	0.381	-1.391	0.00369	0.0639	1.65	0.771
2-Amino-2-deoxy-D-gluconate	1.3271e+07	4.90124e+06	5.35377e+06	1.66304e+06	2.479	1.31	0.0038	0.0639	1.647	-0.747
L-Glutamic acid	7.99156e+07	1.92493e+07	4.70612e+07	9.78299e+06	1.698	0.764	0.00393	0.0639	1.643	-0.79
5-Aminopentanoic acid	1.74526e+07	713232	2.03493e+07	1.76797e+06	0.858	-0.222	0.00396	0.0639	1.643	0.775
3-Amino-4-hydroxybenzoate	1.05604e+08	3.31333e+07	1.98661e+08	5.17726e+07	0.532	-0.912	0.00405	0.0639	1.64	0.779
Adenosine	7.39944e+06	4.33595e+06	818610	733475	9.039	3.176	0.00435	0.0664	1.632	-0.759
L-Cystine	1.29742e+06	601682	4.00125e+06	1.72052e+06	0.324	-1.625	0.00458	0.0672	1.626	0.752
Mannitol	7.75041e+06	3.50512e+06	1.3184e+07	1.10803e+06	0.588	-0.766	0.00469	0.0672	1.623	0.773
Kojic acid	5.0881e+08	1.22224e+08	3.26578e+08	3.06471e+07	1.558	0.64	0.00534	0.0742	1.608	-0.759
N-Formyl-L-methionine	6.74096e+06	2.01728e+06	1.21031e+07	3.1612e+06	0.557	-0.844	0.0057	0.0771	1.6	0.727
4-Hydroxybenzoic acid	2.32936e+06	411442	1.07614e+07	5.964e+06	0.216	-2.208	0.00617	0.0811	1.59	0.73
Pyroglutamic acid	413078	117508	612916	80956.4	0.674	-0.569	0.00643	0.0823	1.585	0.728
gamma-Glutamyl-beta-aminopropiononitrile	1.55331e+06	890335	8.40147e+06	4.85263e+06	0.185	-2.435	0.00677	0.0828	1.578	0.723
Eugenol	1.63638e+07	5.22291e+06	3.39825e+07	1.16373e+07	0.482	-1.054	0.00696	0.0828	1.575	0.71
Acetylcholine	2.07934e+08	5.84906e+07	1.24386e+08	1.56471e+07	1.672	0.741	0.007	0.0828	1.574	-0.728
3-Dehydroecdysone	2.16655e+07	7.44562e+06	9.1301e+06	5.28682e+06	2.373	1.247	0.00721	0.0832	1.57	-0.747
m-Cresol	7.2668e+07	3.45839e+07	2.46874e+07	8.91984e+06	2.943	1.558	0.00814	0.0917	1.554	-0.728
D-Mannose	724828	321331	1.51995e+06	509116	0.477	-1.068	0.00894	0.0955	1.541	0.736
4-Hydroxyphenylpyruvic acid	8.84821e+07	3.82179e+07	2.5621e+07	2.85791e+07	3.454	1.788	0.00907	0.0955	1.539	-0.736
Sorbitol	1.40668e+07	238834	1.5526e+07	1.08638e+06	0.906	-0.142	0.00928	0.0955	1.536	0.71
Gluconic acid	2.77585e+08	1.52879e+08	7.37337e+07	2.79418e+07	3.765	1.913	0.00929	0.0955	1.536	-0.754
D-Glyceraldehyde 3-phosphate	3.25115e+07	5.53133e+06	4.10986e+07	3.61506e+06	0.791	-0.338	0.00977	0.098	1.529	0.708
(2S,4S)-4-Hydroxy-2,3,4,5-tetrahydrodipicolinate	4.10104e+06	2.41876e+06	9.4462e+06	3.34382e+06	0.434	-1.204	0.00994	0.098	1.527	0.711
D-Glucuronic Acid	7.93688e+06	1.81727e+06	1.20895e+07	2.71594e+06	0.657	-0.607	0.011	0.103	1.512	0.708
Erucic acid	1.75273e+07	4.29303e+07	1.25948e+08	7.39257e+07	0.139	-2.845	0.0111	0.103	1.51	0.678
13S-hydroxyoctadecadienoic acid	3.76855e+06	2.34514e+06	1.76832e+07	1.07196e+07	0.213	-2.23	0.0111	0.103	1.51	0.712
Monomethyl sulfate	5.50171e+07	3.29932e+07	1.1781e+07	9.32096e+06	4.67	2.223	0.0115	0.104	1.506	-0.705
Nicotine	4.05349e+06	2.19238e+06	1.03963e+06	1.03651e+06	3.899	1.963	0.0124	0.11	1.495	-0.699
Alanyltryptophan	1.0839e+08	8.61385e+07	1.95178e+06	1.33022e+06	55.534	5.795	0.0128	0.112	1.49	-0.716
Acetylcholine chloride	1.49433e+07	8.99801e+06	3.6095e+06	1.93992e+06	4.14	2.05	0.013	0.112	1.488	-0.658
Styrene Oxide	1.12344e+07	1.98272e+06	8.41746e+06	1.21338e+06	1.335	0.416	0.0141	0.119	1.475	-0.679
L-Arogenate	1.07322e+07	5.17645e+06	3.86039e+06	2.57382e+06	2.78	1.475	0.0155	0.127	1.46	-0.672
Anserine	2.60328e+06	373269	1.30752e+06	1.02439e+06	1.991	0.994	0.0155	0.127	1.46	-0.672
Palmitic acid	55.97	0	1.47573e+07	1.24933e+07	0	-18.008	0.016	0.128	1.455	0.675
Aminosalicylic Acid	1.0098e+06	301870	1.74713e+06	548369	0.578	-0.791	0.0162	0.128	1.453	0.673
Serotonin	2.61313e+06	565993	1.76431e+07	1.27387e+07	0.148	-2.755	0.0162	0.327	1.849	0.672
(3S,5S)-Carbapenam-3-carboxylic acid	1.33927e+07	5.65122e+06	6.13793e+06	2.50969e+06	2.182	1.126	0.0166	0.128	1.45	-0.674
2(3H)-Benzothiazolethione	742876	564924	81391.5	42300.5	9.127	3.19	0.017	0.129	1.446	-0.669
Homovanillic acid	1.50796e+07	5.95938e+06	6.4928e+06	4.35321e+06	2.322	1.216	0.0172	0.13	1.443	-0.708
epsilon-Caprolactone	4.93788e+07	2.76407e+07	1.53455e+07	1.03521e+07	3.218	1.686	0.018	0.13	1.436	-0.636
Isoxaben	6.89432e+06	9.14109e+06	3.02283e+07	1.80779e+07	0.228	-2.132	0.0181	0.13	1.435	0.675
Phosphoglycolic acid	2.18484e+06	5.34919e+06	7.48691e+07	6.28871e+07	0.029	-5.099	0.0181	0.13	1.435	0.642
Azelaic acid	55.97	0	7.55417e+06	6.58955e+06	0	-17.042	0.0185	0.131	1.431	0.663
Formylanthranilic acid	1.86763e+06	713817	6.58619e+06	4.08282e+06	0.284	-1.818	0.0192	0.131	1.426	0.66
1H-Indole-3-carboxaldehyde	9.31769e+06	2.25662e+06	6.63639e+06	712732	1.404	0.49	0.0196	0.131	1.422	-0.679
1-Pyrroline-2-carboxylic acid	8.67824e+07	1.88422e+07	1.2538e+08	2.84267e+07	0.692	-0.531	0.0197	0.131	1.421	0.66
Taurocholic acid	2.44848e+07	9.5968e+06	1.22574e+07	5.00989e+06	1.998	0.998	0.0199	0.131	1.419	-0.673
Porphobilinogen	3.11941e+07	5.48168e+06	4.15364e+07	7.38514e+06	0.751	-0.413	0.0203	0.131	1.416	0.667
Methyloxaloacetate	1.60303e+07	4.38645e+06	1.02828e+07	2.64427e+06	1.559	0.641	0.0205	0.131	1.414	-0.665
Pseudouridine	3.31459e+06	1.40519e+06	1.13791e+07	7.04832e+06	0.291	-1.78	0.0205	0.131	1.414	0.656
Ortho-Hydroxyphenylacetic acid	8.63142e+06	4.78348e+06	3.2968e+06	354927	2.618	1.389	0.0214	0.135	1.407	-0.665
Mevalonic acid-5P	5.96486e+06	3.10861e+06	2.29106e+06	1.21098e+06	2.603	1.381	0.0224	0.139	1.399	-0.642
Adenine	5.58678e+07	1.05598e+07	3.7035e+07	1.36337e+07	1.508	0.593	0.0233	0.142	1.392	-0.673
1-Methylhistidine	8.66223e+06	1.81243e+06	6.44717e+06	915709	1.344	0.426	0.0234	0.142	1.391	-0.611
Nalidixic Acid	8.86511e+07	7.40561e+07	8.03892e+06	5.78248e+06	11.028	3.463	0.024	0.144	1.387	-0.635
Pseudouridine 5-phosphate	191590	39543.3	310179	102500	0.618	-0.695	0.0246	0.144	1.383	0.661
Acetoacetic acid	5.70898e+07	2.06365e+07	3.26307e+07	9.41762e+06	1.75	0.807	0.0247	0.144	1.382	-0.623
L-Prolinamide	4.02564e+06	846068	1.88069e+06	1.80762e+06	2.14	1.098	0.0251	0.145	1.379	-0.628
N-Carbamoylputrescine	1.90222e+07	1.2341e+07	5.16003e+06	3.90827e+06	3.687	1.882	0.0255	0.145	1.376	-0.613
3-Methyladenine	5.59547e+07	2.88157e+07	1.55561e+07	2.45733e+07	3.597	1.847	0.0259	0.146	1.373	-0.673
Hydroquinone	6.12906e+07	2.24903e+07	4.70113e+08	3.8448e+08	0.13	-2.939	0.0265	0.147	1.369	0.645
D-Ornithine	3.07589e+07	4.07259e+06	3.80048e+07	5.58573e+06	0.809	-0.305	0.028	0.154	1.359	0.661
D-Arabitol	5.35539e+07	3.58288e+07	1.39671e+07	1.31417e+07	3.834	1.939	0.0293	0.158	1.35	-0.645
gamma-Aminobutyric acid	3.47116e+08	4.49099e+07	4.09965e+08	4.10286e+07	0.847	-0.24	0.0298	0.158	1.347	0.643
L-Rhamnono-1,4-lactone	2.80961e+06	538370	4.4124e+06	1.46149e+06	0.637	-0.651	0.0303	0.158	1.343	0.625
L-Tyrosine	8.11847e+07	4.24389e+07	1.26393e+08	1.17576e+07	0.642	-0.639	0.0307	0.158	1.341	0.652
Uridine	8.04715e+07	2.77619e+07	4.39731e+07	2.22195e+07	1.83	0.872	0.0307	0.158	1.341	-0.583
Maleic acid	3.75051e+07	2.76104e+07	2.14475e+08	1.70594e+08	0.175	-2.516	0.031	0.158	1.339	0.616
AMP	1.08038e+07	8.9068e+06	1.65027e+06	845130	6.547	2.711	0.0311	0.158	1.339	-0.624
Carvedilol	974211	425939	516492	150299	1.886	0.915	0.0324	0.163	1.331	-0.619
Isobutyric acid	2.32597e+06	1.26395e+06	8.97624e+06	6.4656e+06	0.259	-1.948	0.033	0.164	1.328	0.628
o-Hydroxylaminobenzoate	4.37988e+06	2.77971e+06	1.56662e+06	292162	2.796	1.483	0.0334	0.164	1.325	-0.608
N-Acetyl-L-aspartic acid	2.12614e+06	785094	1.19964e+06	489942	1.772	0.826	0.0341	0.166	1.321	-0.607
4-Guanidinobutanoic acid	2.84905e+07	1.23278e+07	1.38208e+07	8.37909e+06	2.061	1.044	0.0366	0.175	1.307	-0.625
threo-3-Hydroxy-D-aspartate	3.71228e+07	2.11935e+07	1.19195e+07	1.43768e+07	3.114	1.639	0.0366	0.175	1.307	-0.615
(1R,6S)-6-Amino-5-oxocyclohex-2-ene-1-carboxylate	8.22913e+06	4.38571e+06	3.58198e+06	1.86415e+06	2.297	1.2	0.038	0.18	1.299	-0.609
Indoleacetaldehyde	5.84205e+08	5.80947e+08	2.18679e+07	8.75258e+06	26.715	4.74	0.0392	0.182	1.293	-0.632
Timolol	1.98968e+06	3.06738e+06	1.01595e+07	7.88198e+06	0.196	-2.352	0.0395	0.182	1.291	0.612
Benzoate	1.72357e+06	1.48473e+06	1.82399e+07	1.70642e+07	0.094	-3.404	0.0398	0.182	1.29	0.612
L-Methionine S-oxide	6.88712e+07	3.01936e+07	3.21775e+07	2.32002e+07	2.14	1.098	0.0399	0.182	1.289	-0.593
3-(3,4-Dihydroxyphenyl)pyruvate	3.00864e+07	2.1396e+07	9.42554e+06	3.51225e+06	3.192	1.675	0.0418	0.185	1.28	-0.577
(S)-3-Methyl-2-oxopentanoic acid	3.18965e+07	2.46043e+07	7.99637e+06	4.96894e+06	3.989	1.996	0.0419	0.185	1.279	-0.6
Carbamoyl phosphate	1.53662e+08	1.1828e+08	3.54106e+07	4.00519e+07	4.339	2.118	0.0428	0.187	1.275	-0.555
Caffeine	1.04563e+07	8.82409e+06	2.04362e+06	1.4987e+06	5.117	2.355	0.0441	0.19	1.269	-0.561
2-Hydroxybutyric acid	2.09139e+07	8.79752e+06	3.15828e+07	7.17566e+06	0.662	-0.595	0.0441	0.19	1.268	0.597
2,6-Dimethoxyphenol	3.59714e+06	548736	5.87833e+06	2.37053e+06	0.612	-0.709	0.0445	0.19	1.266	0.578
Undecanoic acid	8.74381e+06	2.14153e+07	3.54993e+07	1.92435e+07	0.246	-2.022	0.0461	0.194	1.259	0.547
1-Hexadecanol	79898.3	69866.4	213658	126522	0.374	-1.419	0.0468	0.194	1.256	0.559
Cortisol	1.5026e+06	3.67804e+06	1.41822e+07	1.32145e+07	0.106	-3.239	0.047	0.194	1.255	0.583
Allantoic acid	4.13446e+07	1.25964e+07	2.83389e+07	6.29943e+06	1.459	0.545	0.0472	0.194	1.254	-0.604
Dodecanoic acid	6.80871e+07	9.36185e+06	8.63558e+07	1.74724e+07	0.788	-0.343	0.0476	0.194	1.252	0.578
L-Olivosyl-oleandolide	1.24707e+08	5.97122e+07	6.46008e+07	2.65765e+07	1.93	0.949	0.048	0.194	1.251	-0.596
Taurine	8.28104e+07	5.00468e+07	3.68694e+07	6.70031e+06	2.246	1.167	0.05	0.2	1.242	-0.617
