# Supplementary material for: Effects of Chang-Kang-Fang Formula on the Microbiota-Gut-Brain Axis in Rats With Irritable Bowel Syndrome
Source: Front Pharmacol. 2022 May 9;13:778032. doi: 10.3389/fphar.2022.778032 (PMC9125359; doi:10.3389/fphar.2022.778032)
Supplement: Supplementary file 1 [file Presentation1.zip › Supplementary Table 5.xlsx]

## Sheet: 代谢物
Supplementary Table S5 The pathway and relative abundance of IBS/CKF group.
ID Annotation	Annotation	in set	set	in background	background	RichFactor	p-value	-lg(p-value)	FDR correction	Matching IDs	URL
rno04080	Neuroactive ligand-receptor interaction	4	6	40	3244	0.1	2.92366e-07	6.53407	1.49107e-05	C00025 C00212 C00245 C00780	https://www.genome.jp/kegg-bin/show_pathway?rno04080/rno:C00025%09red/rno:C00212%09red/rno:C00245%09red/rno:C00780%09red
rno05034	Alcoholism	2	6	10	3244	0.2	0.000127481	3.89455	0.00264659	C00025 C00212	https://www.genome.jp/kegg-bin/show_pathway?rno05034/rno:C00025%09red/rno:C00212%09red
rno04540	Gap junction	2	6	11	3244	0.181818	0.000155682	3.80776	0.00264659	C00025 C00780	https://www.genome.jp/kegg-bin/show_pathway?rno04540/rno:C00025%09red/rno:C00780%09red
rno02010	ABC transporters	3	6	93	3244	0.0322581	0.000428659	3.36789	0.00546541	C00025 C00212 C00245	https://www.genome.jp/kegg-bin/show_pathway?rno02010/rno:C00025%09red/rno:C00212%09red/rno:C00245%09red
rno00430	Taurine and hypotaurine metabolism	2	6	22	3244	0.0909091	0.000647962	3.18845	0.00611583	C00025 C00245	https://www.genome.jp/kegg-bin/show_pathway?rno00430/rno:C00025%09red/rno:C00245%09red
rno04742	Taste transduction	2	6	25	3244	0.08	0.000839428	3.07602	0.00611583	C00025 C00780	https://www.genome.jp/kegg-bin/show_pathway?rno04742/rno:C00025%09red/rno:C00780%09red
rno04024	cAMP signaling pathway	2	6	25	3244	0.08	0.000839428	3.07602	0.00611583	C00212 C00780	https://www.genome.jp/kegg-bin/show_pathway?rno04024/rno:C00212%09red/rno:C00780%09red
rno00380	Tryptophan metabolism	2	6	83	3244	0.0240964	0.00907528	2.04214	0.0444069	C00637 C00780	https://www.genome.jp/kegg-bin/show_pathway?rno00380/rno:C00637%09red/rno:C00780%09red
rno04068	FoxO signaling pathway	1	6	5	3244	0.2	0.00921936	2.0353	0.0444069	C00025	https://www.genome.jp/kegg-bin/show_pathway?rno04068/rno:C00025%09red
rno05016	Huntington disease	1	6	6	3244	0.166667	0.0110547	1.95645	0.0444069	C00025	https://www.genome.jp/kegg-bin/show_pathway?rno05016/rno:C00025%09red
rno04720	Long-term potentiation	1	6	7	3244	0.142857	0.0128872	1.88984	0.0444069	C00025	https://www.genome.jp/kegg-bin/show_pathway?rno04720/rno:C00025%09red
rno05017	Spinocerebellar ataxia	1	6	7	3244	0.142857	0.0128872	1.88984	0.0444069	C00025	https://www.genome.jp/kegg-bin/show_pathway?rno05017/rno:C00025%09red
rno05033	Nicotine addiction	1	6	7	3244	0.142857	0.0128872	1.88984	0.0444069	C00025	https://www.genome.jp/kegg-bin/show_pathway?rno05033/rno:C00025%09red
rno04724	Glutamatergic synapse	1	6	8	3244	0.125	0.0147169	1.83218	0.0444069	C00025	https://www.genome.jp/kegg-bin/show_pathway?rno04724/rno:C00025%09red
rno05030	Cocaine addiction	1	6	8	3244	0.125	0.0147169	1.83218	0.0444069	C00025	https://www.genome.jp/kegg-bin/show_pathway?rno05030/rno:C00025%09red
rno04713	Circadian entrainment	1	6	9	3244	0.111111	0.0165438	1.78137	0.0444069	C00025	https://www.genome.jp/kegg-bin/show_pathway?rno04713/rno:C00025%09red
rno04727	GABAergic synapse	1	6	9	3244	0.111111	0.0165438	1.78137	0.0444069	C00025	https://www.genome.jp/kegg-bin/show_pathway?rno04727/rno:C00025%09red
rno04730	Long-term depression	1	6	9	3244	0.111111	0.0165438	1.78137	0.0444069	C00025	https://www.genome.jp/kegg-bin/show_pathway?rno04730/rno:C00025%09red
rno05032	Morphine addiction	1	6	9	3244	0.111111	0.0165438	1.78137	0.0444069	C00212	https://www.genome.jp/kegg-bin/show_pathway?rno05032/rno:C00212%09red
rno05031	Amphetamine addiction	1	6	10	3244	0.1	0.0183678	1.73594	0.0446075	C00025	https://www.genome.jp/kegg-bin/show_pathway?rno05031/rno:C00025%09red
rno04022	cGMP-PKG signaling pathway	1	6	10	3244	0.1	0.0183678	1.73594	0.0446075	C00212	https://www.genome.jp/kegg-bin/show_pathway?rno04022/rno:C00212%09red
rno04072	Phospholipase D signaling pathway	1	6	11	3244	0.0909091	0.020189	1.69489	0.0468018	C00025	https://www.genome.jp/kegg-bin/show_pathway?rno04072/rno:C00025%09red
rno00471	D-Glutamine and D-glutamate metabolism	1	6	13	3244	0.0769231	0.023823	1.623	0.0502855	C00025	https://www.genome.jp/kegg-bin/show_pathway?rno00471/rno:C00025%09red
rno04270	Vascular smooth muscle contraction	1	6	13	3244	0.0769231	0.023823	1.623	0.0502855	C00212	https://www.genome.jp/kegg-bin/show_pathway?rno04270/rno:C00212%09red
rno05014	Amyotrophic lateral sclerosis	1	6	14	3244	0.0714286	0.0256357	1.59115	0.0502855	C00025	https://www.genome.jp/kegg-bin/show_pathway?rno05014/rno:C00025%09red
rno04923	Regulation of lipolysis in adipocytes	1	6	14	3244	0.0714286	0.0256357	1.59115	0.0502855	C00212	https://www.genome.jp/kegg-bin/show_pathway?rno04923/rno:C00212%09red
rno04071	Sphingolipid signaling pathway	1	6	15	3244	0.0666667	0.0274457	1.56153	0.0518419	C00212	https://www.genome.jp/kegg-bin/show_pathway?rno04071/rno:C00212%09red
rno04964	Proximal tubule bicarbonate reclamation	1	6	17	3244	0.0588235	0.0310572	1.50784	0.0527973	C00025	https://www.genome.jp/kegg-bin/show_pathway?rno04964/rno:C00025%09red
rno04924	Renin secretion	1	6	17	3244	0.0588235	0.0310572	1.50784	0.0527973	C00212	https://www.genome.jp/kegg-bin/show_pathway?rno04924/rno:C00212%09red
rno04726	Serotonergic synapse	1	6	17	3244	0.0588235	0.0310572	1.50784	0.0527973	C00780	https://www.genome.jp/kegg-bin/show_pathway?rno04726/rno:C00780%09red
rno00910	Nitrogen metabolism	1	6	19	3244	0.0526316	0.0346576	1.4602	0.0552355	C00025	https://www.genome.jp/kegg-bin/show_pathway?rno00910/rno:C00025%09red
rno04723	Retrograde endocannabinoid signaling	1	6	19	3244	0.0526316	0.0346576	1.4602	0.0552355	C00025	https://www.genome.jp/kegg-bin/show_pathway?rno04723/rno:C00025%09red
rno05012	Parkinson disease	1	6	20	3244	0.05	0.0364536	1.43826	0.0563373	C00212	https://www.genome.jp/kegg-bin/show_pathway?rno05012/rno:C00212%09red
rno00220	Arginine biosynthesis	1	6	23	3244	0.0434783	0.0418248	1.37857	0.0627372	C00025	https://www.genome.jp/kegg-bin/show_pathway?rno00220/rno:C00025%09red
rno04216	Ferroptosis	1	6	27	3244	0.037037	0.0489477	1.31027	0.0699134	C00025	https://www.genome.jp/kegg-bin/show_pathway?rno04216/rno:C00025%09red
rno00250	Alanine, aspartate and glutamate metabolism	1	6	28	3244	0.0357143	0.0507215	1.29481	0.0699134	C00025	https://www.genome.jp/kegg-bin/show_pathway?rno00250/rno:C00025%09red
rno04750	Inflammatory mediator regulation of TRP channels	1	6	28	3244	0.0357143	0.0507215	1.29481	0.0699134	C00780	https://www.genome.jp/kegg-bin/show_pathway?rno04750/rno:C00780%09red
rno04974	Protein digestion and absorption	1	6	29	3244	0.0344828	0.0524925	1.2799	0.0704505	C00025	https://www.genome.jp/kegg-bin/show_pathway?rno04974/rno:C00025%09red
rno05230	Central carbon metabolism in cancer	1	6	30	3244	0.0333333	0.0542608	1.26551	0.0709564	C00025	https://www.genome.jp/kegg-bin/show_pathway?rno05230/rno:C00025%09red
rno00920	Sulfur metabolism	1	6	33	3244	0.030303	0.0595492	1.22512	0.0759252	C00245	https://www.genome.jp/kegg-bin/show_pathway?rno00920/rno:C00245%09red
rno00480	Glutathione metabolism	1	6	38	3244	0.0263158	0.0683083	1.16553	0.0849689	C00025	https://www.genome.jp/kegg-bin/show_pathway?rno00480/rno:C00025%09red
rno00650	Butanoate metabolism	1	6	42	3244	0.0238095	0.0752666	1.1234	0.0913952	C00025	https://www.genome.jp/kegg-bin/show_pathway?rno00650/rno:C00025%09red
rno00340	Histidine metabolism	1	6	47	3244	0.0212766	0.0839036	1.07622	0.0972519	C00025	https://www.genome.jp/kegg-bin/show_pathway?rno00340/rno:C00025%09red
rno00120	Primary bile acid biosynthesis	1	6	47	3244	0.0212766	0.0839036	1.07622	0.0972519	C00245	https://www.genome.jp/kegg-bin/show_pathway?rno00120/rno:C00245%09red
rno00970	Aminoacyl-tRNA biosynthesis	1	6	52	3244	0.0192308	0.0924732	1.03398	0.104803	C00025	https://www.genome.jp/kegg-bin/show_pathway?rno00970/rno:C00025%09red
rno00630	Glyoxylate and dicarboxylate metabolism	1	6	62	3244	0.016129	0.109412	0.960935	0.121305	C00025	https://www.genome.jp/kegg-bin/show_pathway?rno00630/rno:C00025%09red
rno00330	Arginine and proline metabolism	1	6	78	3244	0.0128205	0.135966	0.86657	0.144464	C00025	https://www.genome.jp/kegg-bin/show_pathway?rno00330/rno:C00025%09red
rno00524	Neomycin, kanamycin and gentamicin biosynthesis	1	6	81	3244	0.0123457	0.140871	0.85118	0.14662	C00025	https://www.genome.jp/kegg-bin/show_pathway?rno00524/rno:C00025%09red
rno00230	Purine metabolism	1	6	95	3244	0.0105263	0.163453	0.786607	0.166722	C00212	https://www.genome.jp/kegg-bin/show_pathway?rno00230/rno:C00212%09red
rno00860	Porphyrin and chlorophyll metabolism	1	6	138	3244	0.00724638	0.229745	0.638753	0.229745	C00025	https://www.genome.jp/kegg-bin/show_pathway?rno00860/rno:C00025%09red
