# Supplementary material for: Effects of Chang-Kang-Fang Formula on the Microbiota-Gut-Brain Axis in Rats With Irritable Bowel Syndrome
Source: Front Pharmacol. 2022 May 9;13:778032. doi: 10.3389/fphar.2022.778032 (PMC9125359; doi:10.3389/fphar.2022.778032)
Supplement: Supplementary file 1 [file Presentation1.zip › Supplementary Table 6.xls]

## Sheet: Sheet1
Supplementary Table S6 Metabolites were significantly differentially expressed in the serum of CKF rats as compared to the normal rats.
	mean_Normal	sd_Normal	mean_CKF	sd_CKF	Fold Change	log2(FC)	p.value	FDR	VIP	pcorr
Palmitic acid	55.97	0	4.74202e+07	5.86243e+06	0	-19.692	2.35e-09	1.11e-06	1.485	0.956
Picolinic acid	3.08241e+06	2.14691e+06	1.11363e+08	5.04889e+07	0.028	-5.175	0.000374	0.0138	2.091	0.878
Dehydroepiandrosterone	8.62082e+06	8.48767e+06	7.47556e+07	3.09932e+07	0.115	-3.116	0.000506	0.0152	1.625	0.786
Guanidinosuccinic acid	6.6244e+06	5.13106e+06	8.34806e+07	4.0107e+07	0.079	-3.656	0.0009	0.0206	1.731	0.752
4-Hydroxyphenylpyruvic acid	8.84821e+07	3.82179e+07	1.45925e+07	7.94055e+06	6.064	2.6	0.000927	0.0206	1.696	-0.792
Lithocholic acid	4.36271e+06	3.61655e+06	1.29186e+08	6.60681e+07	0.034	-4.888	0.000949	0.0206	2.203	0.844
Citrulline	6.198e+07	1.84248e+07	1.07312e+08	1.54723e+07	0.578	-0.792	0.000958	0.0206	1.327	0.804
Avermectin B1b aglycone	4.17813e+07	1.60123e+07	1.17679e+07	3.85157e+06	3.55	1.828	0.00121	0.022	1.074	-0.842
Undecanoic acid	8.74381e+06	2.14153e+07	6.08795e+07	1.91277e+07	0.144	-2.8	0.00124	0.022	1.415	0.851
Kojic acid	5.0881e+08	1.22224e+08	2.86194e+08	5.55822e+07	1.778	0.83	0.00228	0.031	2.877	-0.725
1-Pyrroline-5-carboxylic acid	9.22374e+07	1.75976e+07	4.41654e+07	2.52143e+07	2.088	1.062	0.00332	0.0413	1.322	-0.697
L-Lactic acid	7.39531e+07	3.74161e+07	2.23354e+08	9.38305e+07	0.331	-1.595	0.00467	0.0497	2.303	0.693
Acetoacetic acid	5.70898e+07	2.06365e+07	2.19664e+07	1.20412e+07	2.599	1.378	0.00484	0.0498	1.115	-0.715
Monomethyl sulfate	5.50171e+07	3.29932e+07	6.73607e+06	3.46435e+06	8.168	3.03	0.00514	0.0517	1.305	-0.739
Dodecanoic acid	6.80871e+07	9.36185e+06	9.70158e+07	1.79607e+07	0.702	-0.511	0.00574	0.0566	1.006	0.706
threo-3-Hydroxy-D-aspartate	3.71228e+07	2.11935e+07	6.28728e+06	5.25979e+06	5.904	2.562	0.00613	0.058	1.036	-0.816
Cinnamaldehyde	2.35105e+07	1.22899e+07	6.95492e+07	3.05482e+07	0.338	-1.565	0.00649	0.0591	1.263	0.744
Erucic acid	1.75273e+07	4.29303e+07	8.08223e+07	1.91407e+07	0.217	-2.205	0.00803	0.0679	1.467	0.769
Phenyl acetate	4.52006e+08	7.73404e+07	3.46649e+08	1.53807e+07	1.304	0.383	0.00839	0.0684	1.89	-0.775
m-Cresol	7.2668e+07	3.45839e+07	2.67021e+07	3.80778e+06	2.721	1.444	0.00893	0.0692	1.245	-0.767
cis,cis-Muconate	5.47358e+07	1.61468e+07	2.11255e+08	1.19846e+08	0.259	-1.948	0.00998	0.0749	2.285	0.792
17a-Estradiol	3.75581e+06	2.91362e+06	39546559	2.78224e+07	0.095	-3.396	0.0106	0.0779	1.09	0.679
epsilon-Caprolactone	4.93788e+07	2.76407e+07	1.42195e+07	3.02049e+06	3.473	1.796	0.0113	0.0779	1.077	-0.647
O-Phosphoethanolamine	1.41603e+08	6.37878e+07	4.93935e+07	3.67137e+07	2.867	1.52	0.0119	0.0779	1.74	-0.606
L-Tyrosine	8.11847e+07	4.24389e+07	1.453e+08	2.91161e+07	0.559	-0.84	0.0122	0.0781	1.448	0.655
Hydroquinone	6.12906e+07	2.24903e+07	5.87902e+08	4.30365e+08	0.104	-3.262	0.0135	0.084	4.13	0.711
Se-Methylselenocysteine	6.20359e+07	7.04765e+06	1.23729e+08	5.28039e+07	0.501	-0.996	0.0176	0.1	1.393	0.696
Nalidixic Acid	8.86511e+07	7.40561e+07	4.23561e+06	4.19787e+06	20.93	4.388	0.0192	0.1	1.622	-0.649
Choline	1.27406e+09	1.34039e+08	1.60309e+09	2.56187e+08	0.795	-0.331	0.0192	0.1	3.202	0.618
p-Aminobenzoic acid	6.19176e+07	3.40635e+07	2.41004e+08	1.5714e+08	0.257	-1.961	0.0213	0.103	2.348	0.716
D-Arabitol	5.35539e+07	3.58288e+07	1.36247e+07	3.96799e+06	3.931	1.975	0.0218	0.104	1.107	-0.515
Gluconic acid	2.77585e+08	1.52879e+08	8.99623e+07	8.41669e+07	3.086	1.626	0.025	0.113	2.379	-0.722
13S-hydroxyoctadecadienoic acid	3.76855e+06	2.34514e+06	3.84391e+07	3.24437e+07	0.098	-3.35	0.026	0.115	1.02	0.525
5alpha-Pregnane-3alpha,20alpha-diol	5.2374e+07	1.28095e+07	2.38573e+08	1.77843e+08	0.22	-2.188	0.0285	0.122	2.349	0.698
Uracil 5-carboxylate	1.14537e+08	1.03966e+08	8.36726e+06	6.20995e+06	13.689	3.775	0.0316	0.129	1.761	-0.665
L-Methionine S-oxide	6.88712e+07	3.01936e+07	3.40182e+07	1.69178e+07	2.025	1.018	0.0333	0.132	1.005	-0.671
