# Supplementary material for: Effects of Chang-Kang-Fang Formula on the Microbiota-Gut-Brain Axis in Rats With Irritable Bowel Syndrome
Source: Front Pharmacol. 2022 May 9;13:778032. doi: 10.3389/fphar.2022.778032 (PMC9125359; doi:10.3389/fphar.2022.778032)
Supplement: Supplementary file 1 [file Presentation1.zip › Supplementary Table 7.xls]

## Sheet: Sheet1
Supplementary Table S7 The pathway and relative abundance of Normal/CKF group.
	Total	Hits	Raw p	#NAME?	Holm adjust	FDR	Impact	compounds	pathway	links	names
Tyrosine metabolism	78	4	0.001126	6.7891	0.60917	0.60917	0.051282	C00082;C00164;C00530;C01179	map00350	http://www.kegg.jp/pathway/map00350+C00082+C00164+C00530+C01179	map00350+C00082:C00082;C00164:C00164;C00530:C00530;C01179:C01179
Biosynthesis of vancomycin group antibiotics	19	2	0.0055819	5.1882	1	1	0.10526	C00082;C01179	map01055	http://www.kegg.jp/pathway/map01055+C00082+C01179	map01055+C00082:L-Tyrosine; (S)-3-(p-Hydroxyphenyl)alanine; (S)-2-Amino-3-(p-hydroxyphenyl)propionic acid; Tyrosine;C01179:3-(4-Hydroxyphenyl)pyruvate; 4-Hydroxyphenylpyruvate; p-Hydroxyphenylpyruvic acid
Styrene degradation	24	2	0.0088419	4.7283	1	1	0.083333	C00164;C00186	map00643	http://www.kegg.jp/pathway/map00643+C00164+C00186	map00643+C00164:Acetoacetate; 3-Oxobutanoic acid; beta-Ketobutyric acid; Acetoacetic acid;C00186:(S)-Lactate; L-Lactate; L-Lactic acid
Biosynthesis of plant secondary metabolites	141	4	0.0095271	4.6536	1	1	0.028369	C00082;C00249;C00903;C01179	map01060	http://www.kegg.jp/pathway/map01060+C00082+C00249+C00903+C01179	map01060+C00082:C00082;C00249:C00249;C00903:C00903;C01179:C01179
Novobiocin biosynthesis	32	2	0.015421	4.172	1	1	0.0625	C00082;C01179	map00401	http://www.kegg.jp/pathway/map00401+C00082+C01179	map00401+C00082:L-Tyrosine; (S)-3-(p-Hydroxyphenyl)alanine; (S)-2-Amino-3-(p-hydroxyphenyl)propionic acid; Tyrosine;C01179:3-(4-Hydroxyphenyl)pyruvate; 4-Hydroxyphenylpyruvate; p-Hydroxyphenylpyruvic acid
Phenylalanine, tyrosine and tryptophan biosynthesis	34	2	0.017312	4.0564	1	1	0.058824	C00082;C01179	map00400	http://www.kegg.jp/pathway/map00400+C00082+C01179	map00400+C00082:L-Tyrosine; (S)-3-(p-Hydroxyphenyl)alanine; (S)-2-Amino-3-(p-hydroxyphenyl)propionic acid; Tyrosine;C01179:3-(4-Hydroxyphenyl)pyruvate; 4-Hydroxyphenylpyruvate; p-Hydroxyphenylpyruvic acid
Central carbon metabolism in cancer	37	2	0.020323	3.896	1	1	0.054054	C00082;C00186	map05230	http://www.kegg.jp/pathway/map05230+C00082+C00186	map05230+C00082:L-Tyrosine; (S)-3-(p-Hydroxyphenyl)alanine; (S)-2-Amino-3-(p-hydroxyphenyl)propionic acid; Tyrosine;C00186:(S)-Lactate; L-Lactate; L-Lactic acid
Steroid hormone biosynthesis	99	3	0.020838	3.871	1	1	0.030303	C01227;C02537;C18042	map00140	http://www.kegg.jp/pathway/map00140+C01227+C02537+C18042	map00140+C01227:C01227;C02537:C02537;C18042:C18042
Monobactam biosynthesis	39	2	0.022443	3.7968	1	1	0.051282	C00082;C01179	map00261	http://www.kegg.jp/pathway/map00261+C00082+C01179	map00261+C00082:C00082;C01179:C01179
PPAR signaling pathway	5	1	0.029555	3.5215	1	1	0.2	C14762	map03320	http://www.kegg.jp/pathway/map03320+C14762	map03320+C14762:13(S)-HODE; (13S)-Hydroxyoctadecadienoic acid; (9Z,11E)-(13S)-13-Hydroxyoctadeca-9,11-dienoic acid
Propanoate metabolism	48	2	0.033039	3.4101	1	1	0.041667	C00164;C00186	map00640	http://www.kegg.jp/pathway/map00640+C00164+C00186	map00640+C00164:Acetoacetate; 3-Oxobutanoic acid; beta-Ketobutyric acid; Acetoacetic acid;C00186:(S)-Lactate; L-Lactate; L-Lactic acid
Synthesis and degradation of ketone bodies	6	1	0.035364	3.3421	1	1	0.16667	C00164	map00072	http://www.kegg.jp/pathway/map00072+C00164	map00072+C00164:Acetoacetate; 3-Oxobutanoic acid; beta-Ketobutyric acid; Acetoacetic acid
Melanogenesis	6	1	0.035364	3.3421	1	1	0.16667	C00082	map04916	http://www.kegg.jp/pathway/map04916+C00082	map04916+C00082:C00082
Glycerophospholipid metabolism	52	2	0.038266	3.2632	1	1	0.038462	C00114;C00346	map00564	http://www.kegg.jp/pathway/map00564+C00114+C00346	map00564+C00114:C00114;C00346:C00346
Biosynthesis of amino acids	128	3	0.040322	3.2109	1	1	0.023438	C00082;C00327;C01179	map01230	http://www.kegg.jp/pathway/map01230+C00082+C00327+C01179	map01230+C00082:L-Tyrosine; (S)-3-(p-Hydroxyphenyl)alanine; (S)-2-Amino-3-(p-hydroxyphenyl)propionic acid; Tyrosine;C00327:L-Citrulline; 2-Amino-5-ureidovaleric acid; Citrulline;C01179:3-(4-Hydroxyphenyl)pyruvate; 4-Hydroxyphenylpyruvate; p-Hydroxyphenylpyruvic acid
Cocaine addiction	7	1	0.041138	3.1908	1	1	0.14286	C00082	map05030	http://www.kegg.jp/pathway/map05030+C00082	map05030+C00082:C00082
Fatty acid biosynthesis	58	2	0.046653	3.065	1	1	0.034483	C00249;C02679	map00061	http://www.kegg.jp/pathway/map00061+C00249+C02679	map00061+C00249:Hexadecanoic acid; Hexadecanoate; Hexadecylic acid; Palmitic acid; Palmitate; Cetylic acid;C02679:Dodecanoic acid; Dodecanoate; Dodecylcarboxylate; Lauric acid
