# Supplementary material for: Effects of Chang-Kang-Fang Formula on the Microbiota-Gut-Brain Axis in Rats With Irritable Bowel Syndrome
Source: Front Pharmacol. 2022 May 9;13:778032. doi: 10.3389/fphar.2022.778032 (PMC9125359; doi:10.3389/fphar.2022.778032)
Supplement: Supplementary file 1 [file Presentation1.zip › Supplementary Table 8.xls]

## Sheet: Supplementary table 6
Supplementary Table S8 Association map for the four-tiered analyses integrating the gut microbiome, phenotypes, molecular biology indicators, and serum metabolites. |r| ≥ 0.5, *p < 0.05.
category1	category2	Correlation	p-value	Significance
Acetylcholine	order-Clostridiales	-0.824845	0.043332	*
Acetylcholine	genus-Lactobacillus	0.907533	0.01243	*
Acetylcholine	genus-Dubosiella	0.967513	0.00156598	*
Acetylcholine	genus-uncultured_bacterium_f_Ruminococcaceae	-0.800476	0.0557431
Acetylcholine	genus-uncultured_bacterium_f_Lachnospiraceae	-0.877924	0.021444	*
Acetylcholine	genus-Christensenellaceae_R-7_group	-0.572158	0.235415
Acetylcholine	genus-Desulfovibrio	-0.713904	0.111068
Acetylcholine	order-Corynebacteriales	-0.69972	0.121714
Indoleacetaldehyde	order-Clostridiales	-0.917114	0.0100205	*
Indoleacetaldehyde	genus-Lactobacillus	0.987501	0.000233377	*
Indoleacetaldehyde	genus-Dubosiella	0.955415	0.00293746	*
Indoleacetaldehyde	genus-uncultured_bacterium_f_Ruminococcaceae	-0.756651	0.0816229
Indoleacetaldehyde	genus-uncultured_bacterium_f_Lachnospiraceae	-0.907299	0.0124919	*
Indoleacetaldehyde	genus-Christensenellaceae_R-7_group	-0.545042	0.263395
Indoleacetaldehyde	genus-Desulfovibrio	-0.554281	0.253723
Indoleacetaldehyde	order-Corynebacteriales	-0.576657	0.230893
L-Glutamic acid	order-Clostridiales	-0.791328	0.0607729
L-Glutamic acid	genus-Lactobacillus	0.861131	0.0275877	*
L-Glutamic acid	genus-Dubosiella	0.978141	0.000711495	*
L-Glutamic acid	genus-uncultured_bacterium_f_Ruminococcaceae	-0.781118	0.0666206
L-Glutamic acid	genus-uncultured_bacterium_f_Lachnospiraceae	-0.876273	0.0220155	*
L-Glutamic acid	genus-Christensenellaceae_R-7_group	-0.511513	0.299648
L-Glutamic acid	genus-Desulfovibrio	-0.694275	0.125914
L-Glutamic acid	order-Corynebacteriales	-0.745549	0.0888805
Taurine	order-Clostridiales	-0.927901	0.00760999	*
Taurine	genus-Lactobacillus	0.920127	0.0093148	*
Taurine	genus-Dubosiella	0.913008	0.0110223	*
Taurine	genus-uncultured_bacterium_f_Ruminococcaceae	-0.764599	0.0765981
Taurine	genus-uncultured_bacterium_f_Lachnospiraceae	-0.909673	0.0118699	*
Taurine	genus-Christensenellaceae_R-7_group	-0.533027	0.27618
Taurine	genus-Desulfovibrio	-0.464313	0.35358
Taurine	order-Corynebacteriales	-0.640556	0.17058
Scopoletin	order-Clostridiales	0.846639	0.0334758	*
Scopoletin	genus-Lactobacillus	-0.830314	0.0407469	*
Scopoletin	genus-Dubosiella	-0.831019	0.0404192	*
Scopoletin	genus-uncultured_bacterium_f_Ruminococcaceae	0.617385	0.191585
Scopoletin	genus-uncultured_bacterium_f_Lachnospiraceae	0.890755	0.0172497	*
Scopoletin	genus-Christensenellaceae_R-7_group	0.483434	0.331341
Scopoletin	genus-Desulfovibrio	0.432751	0.391395
Scopoletin	order-Corynebacteriales	0.548781	0.259464
Serotonin	order-Clostridiales	0.795295	0.058567
Serotonin	genus-Lactobacillus	-0.664017	0.150363
Serotonin	genus-Dubosiella	-0.653537	0.159261
Serotonin	genus-uncultured_bacterium_f_Ruminococcaceae	0.907085	0.0125487	*
Serotonin	genus-uncultured_bacterium_f_Lachnospiraceae	0.824781	0.0433629	*
Serotonin	genus-Christensenellaceae_R-7_group	0.987431	0.000235961	*
Serotonin	genus-Desulfovibrio	0.860701	0.0277548	*
Serotonin	order-Corynebacteriales	0.835819	0.0382204	*
Perillyl aldehyde	order-Clostridiales	0.953087	0.0032496	*
Perillyl aldehyde	genus-Lactobacillus	-0.924434	0.00834957	*
Perillyl aldehyde	genus-Dubosiella	-0.915419	0.0104284	*
Perillyl aldehyde	genus-uncultured_bacterium_f_Ruminococcaceae	0.851988	0.03124	*
Perillyl aldehyde	genus-uncultured_bacterium_f_Lachnospiraceae	0.988824	0.000186656	*
Perillyl aldehyde	genus-Christensenellaceae_R-7_group	0.763127	0.077518
Perillyl aldehyde	genus-Desulfovibrio	0.711722	0.112678
Perillyl aldehyde	order-Corynebacteriales	0.741685	0.091472
Alanyltryptophan	order-Clostridiales	-0.940201	0.00525705	*
Alanyltryptophan	genus-Lactobacillus	0.992244	9e-05	*
Alanyltryptophan	genus-Dubosiella	0.973213	0.00106668	*
Alanyltryptophan	genus-uncultured_bacterium_f_Ruminococcaceae	-0.788102	0.0625942
Alanyltryptophan	genus-uncultured_bacterium_f_Lachnospiraceae	-0.941021	0.00511526	*
Alanyltryptophan	genus-Christensenellaceae_R-7_group	-0.580839	0.226721
Alanyltryptophan	genus-Desulfovibrio	-0.584623	0.222973
Alanyltryptophan	order-Corynebacteriales	-0.626558	0.183149
Adenosine	order-Clostridiales	-0.907453	0.012451	*
Adenosine	genus-Lactobacillus	0.981357	0.000518124	*
Adenosine	genus-Dubosiella	0.969478	0.00138317	*
Adenosine	genus-uncultured_bacterium_f_Ruminococcaceae	-0.759119	0.0800469
Adenosine	genus-uncultured_bacterium_f_Lachnospiraceae	-0.907605	0.0124108	*
Adenosine	genus-Christensenellaceae_R-7_group	-0.527227	0.282436
Adenosine	genus-Desulfovibrio	-0.560691	0.247097
Adenosine	order-Corynebacteriales	-0.596068	0.211789
5-HT concentration(Colon)	order-Clostridiales	0.953109	0.00324666	*
5-HT concentration(Colon)	genus-Lactobacillus	-0.924214	0.0083976	*
5-HT concentration(Colon)	genus-Dubosiella	-0.900995	0.0142177	*
5-HT concentration(Colon)	genus-uncultured_bacterium_f_Ruminococcaceae	0.838261	0.0371237	*
5-HT concentration(Colon)	genus-uncultured_bacterium_f_Lachnospiraceae	0.982386	0.000462669	*
5-HT concentration(Colon)	genus-Christensenellaceae_R-7_group	0.7623	0.0780371
5-HT concentration(Colon)	genus-Desulfovibrio	0.695744	0.124775
5-HT concentration(Colon)	order-Corynebacteriales	0.716988	0.10881
5-HT concentration(hippocampus)	order-Clostridiales	-0.960818	0.00227271	*
5-HT concentration(hippocampus)	genus-Lactobacillus	0.954685	0.00303359	*
5-HT concentration(hippocampus)	genus-Dubosiella	0.958057	0.00260191	*
5-HT concentration(hippocampus)	genus-uncultured_bacterium_f_Ruminococcaceae	-0.81591	0.0477142	*
5-HT concentration(hippocampus)	genus-uncultured_bacterium_f_Lachnospiraceae	-0.983468	0.000407703	*
5-HT concentration(hippocampus)	genus-Christensenellaceae_R-7_group	-0.641508	0.169739
5-HT concentration(hippocampus)	genus-Desulfovibrio	-0.606846	0.20147
5-HT concentration(hippocampus)	order-Corynebacteriales	-0.705195	0.117554
BDNF concentration(hippocampus)	order-Clostridiales	-0.903279	0.0135799	*
BDNF concentration(hippocampus)	genus-Lactobacillus	0.849875	0.0321148	*
BDNF concentration(hippocampus)	genus-Dubosiella	0.864305	0.0263705	*
BDNF concentration(hippocampus)	genus-uncultured_bacterium_f_Ruminococcaceae	-0.855628	0.0297602	*
BDNF concentration(hippocampus)	genus-uncultured_bacterium_f_Lachnospiraceae	-0.964503	0.00186771	*
BDNF concentration(hippocampus)	genus-Christensenellaceae_R-7_group	-0.811392	0.0500046
BDNF concentration(hippocampus)	genus-Desulfovibrio	-0.771802	0.0721697
BDNF concentration(hippocampus)	order-Corynebacteriales	-0.784156	0.064855
Day22 body weight	order-Clostridiales	-0.977266	0.000769345	*
Day22 body weight	genus-Lactobacillus	0.939133	0.00544446	*
Day22 body weight	genus-Dubosiella	0.812106	0.0496396	*
Day22 body weight	genus-uncultured_bacterium_f_Ruminococcaceae	-0.755605	0.0822949
Day22 body weight	genus-uncultured_bacterium_f_Lachnospiraceae	-0.916846	0.0100843	*
Day22 body weight	genus-Christensenellaceae_R-7_group	-0.690252	0.129056
Day22 body weight	genus-Desulfovibrio	-0.479361	0.336034
Day22 body weight	order-Corynebacteriales	-0.540755	0.26793
FST Immobility time	order-Clostridiales	0.829545	0.0411061	*
FST Immobility time	genus-Lactobacillus	-0.751835	0.0847373
FST Immobility time	genus-Dubosiella	-0.789947	0.0615496
FST Immobility time	genus-uncultured_bacterium_f_Ruminococcaceae	0.880113	0.0206979	*
FST Immobility time	genus-uncultured_bacterium_f_Lachnospiraceae	0.909473	0.0119218	*
FST Immobility time	genus-Christensenellaceae_R-7_group	0.887861	0.0181576	*
FST Immobility time	genus-Desulfovibrio	0.866102	0.0256926	*
FST Immobility time	order-Corynebacteriales	0.841394	0.035739	*
PKA mRNA expression(Colon)	order-Clostridiales	0.704558	0.118035
PKA mRNA expression(Colon)	genus-Lactobacillus	-0.572146	0.235427
PKA mRNA expression(Colon)	genus-Dubosiella	-0.504145	0.307849
PKA mRNA expression(Colon)	genus-uncultured_bacterium_f_Ruminococcaceae	0.668806	0.14637
PKA mRNA expression(Colon)	genus-uncultured_bacterium_f_Lachnospiraceae	0.735403	0.0957549
PKA mRNA expression(Colon)	genus-Christensenellaceae_R-7_group	0.834246	0.0389345	*
PKA mRNA expression(Colon)	genus-Desulfovibrio	0.644555	0.167058
PKA mRNA expression(Colon)	order-Corynebacteriales	0.591844	0.215889
BDNF mRNA expression(Colon)	order-Clostridiales	0.868714	0.0247226	*
BDNF mRNA expression(Colon)	genus-Lactobacillus	-0.765869	0.0758088
BDNF mRNA expression(Colon)	genus-Dubosiella	-0.59208	0.215659
BDNF mRNA expression(Colon)	genus-uncultured_bacterium_f_Ruminococcaceae	0.620993	0.188248
BDNF mRNA expression(Colon)	genus-uncultured_bacterium_f_Lachnospiraceae	0.791826	0.0604936
BDNF mRNA expression(Colon)	genus-Christensenellaceae_R-7_group	0.676146	0.140339
BDNF mRNA expression(Colon)	genus-Desulfovibrio	0.351715	0.494181
BDNF mRNA expression(Colon)	order-Corynebacteriales	0.418362	0.409069
AWR(Score)20mmg	order-Clostridiales	0.911134	0.0114949	*
AWR(Score)21mmg	genus-Lactobacillus	-0.870078	0.0242231	*
AWR(Score)22mmg	genus-Dubosiella	-0.908072	0.0122877	*
AWR(Score)23mmg	genus-uncultured_bacterium_f_Ruminococcaceae	0.848858	0.0325394	*
AWR(Score)24mmg	genus-uncultured_bacterium_f_Lachnospiraceae	0.978712	0.000674969	*
AWR(Score)25mmg	genus-Christensenellaceae_R-7_group	0.750863	0.0853722
AWR(Score)26mmg	genus-Desulfovibrio	0.739911	0.0926721
AWR(Score)27mmg	order-Corynebacteriales	0.792858	0.0599177
CREB mRNA expression(Colon)	order-Clostridiales	0.646074	0.165728
CREB mRNA expression(Colon)	genus-Lactobacillus	-0.456892	0.362351
CREB mRNA expression(Colon)	genus-Dubosiella	-0.385302	0.450647
CREB mRNA expression(Colon)	genus-uncultured_bacterium_f_Ruminococcaceae	0.781861	0.0661867
CREB mRNA expression(Colon)	genus-uncultured_bacterium_f_Lachnospiraceae	0.616196	0.19269
CREB mRNA expression(Colon)	genus-Christensenellaceae_R-7_group	0.952019	0.00339801	*
CREB mRNA expression(Colon)	genus-Desulfovibrio	0.697281	0.123588
CREB mRNA expression(Colon)	order-Corynebacteriales	0.691291	0.128242
5-HT1A mRNA expression(Colon)	order-Clostridiales	0.0798022	0.880551
5-HT1A mRNA expression(Colon)	genus-Lactobacillus	0.162462	0.758451
5-HT1A mRNA expression(Colon)	genus-Dubosiella	0.187444	0.722127
5-HT1A mRNA expression(Colon)	genus-uncultured_bacterium_f_Ruminococcaceae	0.351606	0.494326
5-HT1A mRNA expression(Colon)	genus-uncultured_bacterium_f_Lachnospiraceae	0.0788271	0.882004
5-HT1A mRNA expression(Colon)	genus-Christensenellaceae_R-7_group	0.659815	0.153905
5-HT1A mRNA expression(Colon)	genus-Desulfovibrio	0.424742	0.4012
5-HT1A mRNA expression(Colon)	order-Corynebacteriales	0.399928	0.432091
Sucrose Preference	order-Clostridiales	-0.988384	0.000201599	*
Sucrose Preference	genus-Lactobacillus	0.944475	0.00453896	*
Sucrose Preference	genus-Dubosiella	0.850586	0.0318188	*
Sucrose Preference	genus-uncultured_bacterium_f_Ruminococcaceae	-0.816341	0.0474983	*
Sucrose Preference	genus-uncultured_bacterium_f_Lachnospiraceae	-0.953947	0.00313254	*
Sucrose Preference	genus-Christensenellaceae_R-7_group	-0.751276	0.0851016
Sucrose Preference	genus-Desulfovibrio	-0.577978	0.229572
Sucrose Preference	order-Corynebacteriales	-0.629502	0.180474
BDNF concentration(Colon)	order-Clostridiales	0.924384	0.00836048	*
BDNF concentration(Colon)	genus-Lactobacillus	-0.869501	0.0244339	*
BDNF concentration(Colon)	genus-Dubosiella	-0.693555	0.126474
BDNF concentration(Colon)	genus-uncultured_bacterium_f_Ruminococcaceae	0.655515	0.157565
BDNF concentration(Colon)	genus-uncultured_bacterium_f_Lachnospiraceae	0.836323	0.0379927	*
BDNF concentration(Colon)	genus-Christensenellaceae_R-7_group	0.643751	0.167764
BDNF concentration(Colon)	genus-Desulfovibrio	0.360625	0.482513
BDNF concentration(Colon)	order-Corynebacteriales	0.417419	0.410236
5-HT1A mRNA expression(hippocampus)	order-Clostridiales	-0.954921	0.00300237	*
5-HT1A mRNA expression(hippocampus)	genus-Lactobacillus	0.939851	0.00531805	*
5-HT1A mRNA expression(hippocampus)	genus-Dubosiella	0.969969	0.0013392	*
5-HT1A mRNA expression(hippocampus)	genus-uncultured_bacterium_f_Ruminococcaceae	-0.897817	0.0151285	*
5-HT1A mRNA expression(hippocampus)	genus-uncultured_bacterium_f_Lachnospiraceae	-0.995685	2.79e-05	*
5-HT1A mRNA expression(hippocampus)	genus-Christensenellaceae_R-7_group	-0.741977	0.0912744
5-HT1A mRNA expression(hippocampus)	genus-Desulfovibrio	-0.740875	0.0920187
5-HT1A mRNA expression(hippocampus)	order-Corynebacteriales	-0.805352	0.0531445
GI transit	order-Clostridiales	0.9825	0.000456699	*
GI transit	genus-Lactobacillus	-0.953201	0.00323396	*
GI transit	genus-Dubosiella	-0.881596	0.0201993	*
GI transit	genus-uncultured_bacterium_f_Ruminococcaceae	0.793926	0.0593242
GI transit	genus-uncultured_bacterium_f_Lachnospiraceae	0.968432	0.00147904	*
GI transit	genus-Christensenellaceae_R-7_group	0.705013	0.117692
GI transit	genus-Desulfovibrio	0.569735	0.237865
GI transit	order-Corynebacteriales	0.627641	0.182163
PKA mRNA expression(hippocampus)	order-Clostridiales	-0.915617	0.0103804	*
PKA mRNA expression(hippocampus)	genus-Lactobacillus	0.866041	0.0257155	*
PKA mRNA expression(hippocampus)	genus-Dubosiella	0.855871	0.0296626	*
PKA mRNA expression(hippocampus)	genus-uncultured_bacterium_f_Ruminococcaceae	-0.925832	0.00804727	*
PKA mRNA expression(hippocampus)	genus-uncultured_bacterium_f_Lachnospiraceae	-0.946179	0.00426703	*
PKA mRNA expression(hippocampus)	genus-Christensenellaceae_R-7_group	-0.89295	0.0165763	*
PKA mRNA expression(hippocampus)	genus-Desulfovibrio	-0.836924	0.0377221	*
PKA mRNA expression(hippocampus)	order-Corynebacteriales	-0.811082	0.0501635
CREB mRNA expression(hippocampus)	order-Clostridiales	-0.959736	0.00239917	*
CREB mRNA expression(hippocampus)	genus-Lactobacillus	0.997901	6.61e-06	*
CREB mRNA expression(hippocampus)	genus-Dubosiella	0.932567	0.00666752	*
CREB mRNA expression(hippocampus)	genus-uncultured_bacterium_f_Ruminococcaceae	-0.778547	0.068132
CREB mRNA expression(hippocampus)	genus-uncultured_bacterium_f_Lachnospiraceae	-0.932665	0.00664829	*
CREB mRNA expression(hippocampus)	genus-Christensenellaceae_R-7_group	-0.611846	0.196755
CREB mRNA expression(hippocampus)	genus-Desulfovibrio	-0.550565	0.257596
CREB mRNA expression(hippocampus)	order-Corynebacteriales	-0.580072	0.227485
BDNF mRNA expression(hippocampus)	order-Clostridiales	-0.971604	0.00119804	*
BDNF mRNA expression(hippocampus)	genus-Lactobacillus	0.99787	6.8e-06	*
BDNF mRNA expression(hippocampus)	genus-Dubosiella	0.94757	0.0040513	*
BDNF mRNA expression(hippocampus)	genus-uncultured_bacterium_f_Ruminococcaceae	-0.782597	0.0657585
BDNF mRNA expression(hippocampus)	genus-uncultured_bacterium_f_Lachnospiraceae	-0.951995	0.00340138	*
BDNF mRNA expression(hippocampus)	genus-Christensenellaceae_R-7_group	-0.601054	0.206989
BDNF mRNA expression(hippocampus)	genus-Desulfovibrio	-0.537958	0.270905
BDNF mRNA expression(hippocampus)	order-Corynebacteriales	-0.604096	0.204083
